# Supplementary material for: Tris(1-naphth­yl)arsine chloro­form solvate
Source: Acta Crystallogr Sect E Struct Rep Online. 2009 Oct 17;65(Pt 11):o2772–3. doi: 10.1107/S1600536809041646 (PMC2971302; doi:10.1107/S1600536809041646)
Supplement: Supplementary file 1 [file e-65-o2772-sup1.cif]

##############################################################################
###                                                                        ###
###        Electronic paper (Acta Crystallographica Section E)             ###
###                                                                        ###
##############################################################################
#                                                                            #
# This CIF contains the data in a paper accepted for publication in Acta     #
# Crystallographica Section E. It conforms to the requirements of Notes      #
# for Authors for Section E, and has been peer reviewed under the auspices   #
# of the IUCr Commission on Journals.                                        #
#                                                                            #
# Full details of the Crystallographic Information File format               #
# are given in the paper "The Crystallographic Information File (CIF):       #
# a New Standard Archive File for Crystallography" by S. R. Hall, F. H.      #
# Allen and I. D. Brown [Acta Cryst. (1991), A47, 655-685].                  #
#                                                                            #
# The current version of the core CIF dictionary is obtainable from          #
# ftp://ftp.iucr.org/pub/cif_core.dic. The current version number is 2.4.    #
#                                                                            #
# Software is freely available for graphical display of the structure(s) in  #
# this CIF.  For information consult the CIF home page http://www.iucr.org/  #
# cif/home.html                                                              #
#                                                                            #
# This file may be used for bona fide research purposes within the           #
# scientific community so long as proper attribution is given to the journal # 
# article from which it was obtained.                                        #
#                                                                            #
##############################################################################
                                             
data_global
_audit_creation_method     'form.cif (version 2.0)'
_journal_data_validation_number     ?
_journal_date_recd_electronic     2009-10-08
_journal_date_accepted     2009-10-12
_journal_name_full     'Acta Crystallographica, Section E'
_journal_year     2009
_journal_volume     65
_journal_issue     11
_journal_page_first     o2772
_journal_page_last     o2773
_journal_paper_category     QO
_journal_coeditor_code     TK2554
_publ_contact_author_name     'Omar bin Shawkataly'
_publ_contact_author_address
;
      Chemical Sciences Programme
      School of Distance Education
      Universiti Sains Malaysia
      11800 USM, Penang
      Malaysia
;
_publ_contact_author_email     'omarsa@usm.my'
_publ_contact_author_fax     '+60-4-657-6000'
_publ_contact_author_phone     '+60-4-653-3936'
_publ_section_title
;
Tris(1-naphthyl)arsine chloroform solvate
;
loop_
    _publ_author_name
    _publ_author_footnote
    _publ_author_address
    'Omar bin Shawkataly'
;
      On secondment to: Multimedia University, Melaka Campus,
      Jalan Ayer Keroh Lama, 74750 Melaka, Malaysia.
;
;
      Chemical Sciences Programme
      School of Distance Education
      Universiti Sains Malaysia
      11800 USM, Penang
      Malaysia
;
    'Imthyaz Ahmed Khan' ?
;
      Chemical Sciences Programme
      School of Distance Education
      Universiti Sains Malaysia
      11800 USM, Penang
      Malaysia
;
    'Chin Sing Yeap'
;
      Thomson Reuters ResearcherID: A-5523-2009.
;
;
      X-ray Crystallography Unit
      School of Physics
      Universiti Sains Malaysia
      11800 USM, Penang
      Malaysia
;
    'Hoong-Kun Fun'
;
      Thomson Reuters ResearcherID: A-3561-2009.
      Additional correspondence author, e-mail: hkfun@usm.com.
;
;     X-ray Crystallography Unit
      School of Physics
      Universiti Sains Malaysia
      11800 USM, Penang
      Malaysia
;
data_I
_audit_creation_method     SHELXL-97
_chemical_name_systematic
;
Tris(1-naphthyl)arsine chloroform solvate
;
_chemical_name_common     ?
_chemical_formula_moiety     'C30 H21 As, C H Cl3'
_chemical_formula_sum     'C31 H22 As Cl3'
_chemical_formula_iupac     'C30 H21 As, C H Cl3'
_chemical_formula_weight     575.76
_chemical_melting_point     ?
_symmetry_cell_setting     Triclinic
_symmetry_space_group_name_H-M     'P -1'
_symmetry_space_group_name_Hall     '-P 1'
loop_
    _symmetry_equiv_pos_as_xyz
    'x, y, z'
    '-x, -y, -z'
_cell_length_a     9.1326(2)
_cell_length_b     11.9473(2)
_cell_length_c     12.3971(2)
_cell_angle_alpha     77.4320(10)
_cell_angle_beta     87.4550(10)
_cell_angle_gamma     75.4340(10)
_cell_volume     1277.72(4)
_cell_formula_units_Z     2
_cell_measurement_reflns_used     9912
_cell_measurement_theta_min     2.30
_cell_measurement_theta_max     35.02
_cell_measurement_temperature     100.00(10)
_exptl_crystal_description     'needle'
_exptl_crystal_colour     'colourless'
_exptl_crystal_size_max     0.62
_exptl_crystal_size_mid     0.23
_exptl_crystal_size_min     0.10
_exptl_crystal_density_diffrn     1.497
_exptl_crystal_density_meas     ?
_exptl_crystal_density_method     'not measured'
_exptl_crystal_F_000     584
_exptl_absorpt_coefficient_mu     1.663
_exptl_absorpt_correction_type     'multi-scan'
_exptl_absorpt_process_details     '(<i>SADABS</i>; Bruker, 2005)'
_exptl_absorpt_correction_T_min     0.4273
_exptl_absorpt_correction_T_max     0.8487
_exptl_special_details
;
The crystal was placed in the cold stream of an Oxford Cyrosystems Cobra
open-flow nitrogen cryostat (Cosier & Glazer, 1986) operating at 100.0 (1) K.
;
_diffrn_ambient_temperature     100
_diffrn_radiation_type     MoK\a
_diffrn_radiation_wavelength     0.71073
_diffrn_radiation_source     'fine-focus sealed tube'
_diffrn_radiation_monochromator     graphite
_diffrn_measurement_device_type
;
Bruker SMART APEXII CCD area-detector
;
_diffrn_measurement_method     '\f and \w'
_diffrn_detector_area_resol_mean     ?
_diffrn_reflns_number     37994
_diffrn_reflns_av_R_equivalents     0.0273
_diffrn_reflns_av_sigmaI/netI     0.0206
_diffrn_reflns_theta_min     2.19
_diffrn_reflns_theta_max     30.00
_diffrn_reflns_theta_full     30.00
_diffrn_measured_fraction_theta_max     0.990
_diffrn_measured_fraction_theta_full     0.990
_diffrn_reflns_limit_h_min     -12
_diffrn_reflns_limit_h_max     12
_diffrn_reflns_limit_k_min     -16
_diffrn_reflns_limit_k_max     16
_diffrn_reflns_limit_l_min     -17
_diffrn_reflns_limit_l_max     17
_diffrn_standards_number     0
_diffrn_standards_interval_count     .
_diffrn_standards_interval_time     .
_diffrn_standards_decay_%     ?
_refine_special_details
;
Refinement of <i>F</i>^2^ against ALL reflections. The weighted <i>R</i>-factor
<i>wR</i> and goodness of fit <i>S</i> are based on <i>F</i>^2^, conventional
<i>R</i>-factors <i>R</i> are based on <i>F</i>, with <i>F</i> set to zero for
negative <i>F</i>^2^. The threshold expression of <i>F</i>^2^ >
\s(<i>F</i>^2^) is used only for calculating <i>R</i>-factors(gt) <i>etc</i>.
and is not relevant to the choice of reflections for refinement.
<i>R</i>-factors based on <i>F</i>^2^ are statistically about twice as large
as those based on <i>F</i>, and <i>R</i>- factors based on ALL data will be
even larger.
;
_reflns_number_total     7382
_reflns_number_gt     6791
_reflns_threshold_expression     I>2\s(I)
_refine_ls_structure_factor_coef     Fsqd
_refine_ls_matrix_type     full
_refine_ls_R_factor_all     0.0263
_refine_ls_R_factor_gt     0.0231
_refine_ls_wR_factor_gt     0.0589
_refine_ls_wR_factor_ref     0.0606
_refine_ls_goodness_of_fit_ref     1.043
_refine_ls_restrained_S_all     1.043
_refine_ls_number_reflns     7382
_refine_ls_number_parameters     316
_refine_ls_number_restraints     0
_refine_ls_hydrogen_treatment     constr
_refine_ls_weighting_scheme     calc
_refine_ls_weighting_details
         'calc w=1/[\s^2^(Fo^2^)+(0.0300P)^2^+0.5310P] where P=(Fo^2^+2Fc^2^)/3'
_atom_sites_solution_hydrogens     geom
_atom_sites_solution_primary     direct
_atom_sites_solution_secondary     difmap
_refine_ls_shift/su_max     0.001
_refine_ls_shift/su_mean     0.000
_refine_diff_density_max     0.466
_refine_diff_density_min     -0.294
_refine_ls_extinction_method     none
_refine_ls_extinction_coef     ?
loop_
    _atom_type_symbol
    _atom_type_description
    _atom_type_scat_dispersion_real
    _atom_type_scat_dispersion_imag
    _atom_type_scat_source
    'C' 'C' 0.0033 0.0016
                         'International Tables Vol C Tables 4.2.6.8 and 6.1.1.4'
    'H' 'H' 0.0000 0.0000
                         'International Tables Vol C Tables 4.2.6.8 and 6.1.1.4'
    'Cl' 'Cl' 0.1484 0.1585
                         'International Tables Vol C Tables 4.2.6.8 and 6.1.1.4'
    'As' 'As' 0.0499 2.0058
                         'International Tables Vol C Tables 4.2.6.8 and 6.1.1.4'
_computing_data_collection     'APEX2 (Bruker, 2005)'
_computing_cell_refinement     'SAINT (Bruker, 2005)'
_computing_data_reduction     'SAINT (Bruker, 2005)'
_computing_structure_solution     'SHELXTL (Sheldrick, 2008)'
_computing_structure_refinement     'SHELXTL (Sheldrick, 2008)'
_computing_molecular_graphics     'SHELXTL (Sheldrick, 2008)'
_computing_publication_material
;
SHELXTL (Sheldrick, 2008) and PLATON (Spek, 2009)
;
loop_
    _atom_site_type_symbol
    _atom_site_label
    _atom_site_fract_x
    _atom_site_fract_y
    _atom_site_fract_z
    _atom_site_U_iso_or_equiv
    _atom_site_adp_type
    _atom_site_calc_flag
    _atom_site_refinement_flags
    _atom_site_occupancy
    _atom_site_disorder_assembly
    _atom_site_disorder_group
    As As1 0.090367(13) 0.707273(10) 0.281681(9) 0.01270(4) Uani d . 1 . .
    C C1 0.23298(13) 0.55322(10) 0.33306(9) 0.0139(2) Uani d . 1 . .
    C C2 0.28065(14) 0.51442(11) 0.44200(10) 0.0164(2) Uani d . 1 . .
    H H2A 0.2371 0.5585 0.4937 0.020 Uiso calc R 1 . .
    C C3 0.39459(15) 0.40882(11) 0.47644(10) 0.0188(2) Uani d . 1 . .
    H H3A 0.4246 0.3840 0.5503 0.023 Uiso calc R 1 . .
    C C4 0.46095(14) 0.34296(11) 0.40176(11) 0.0188(2) Uani d . 1 . .
    H H4A 0.5363 0.2740 0.4251 0.023 Uiso calc R 1 . .
    C C5 0.41573(14) 0.37905(10) 0.28882(10) 0.0163(2) Uani d . 1 . .
    C C6 0.48349(15) 0.31226(12) 0.20993(11) 0.0214(2) Uani d . 1 . .
    H H6A 0.5581 0.2427 0.2327 0.026 Uiso calc R 1 . .
    C C7 0.44079(16) 0.34851(13) 0.10090(12) 0.0245(3) Uani d . 1 . .
    H H7A 0.4869 0.3041 0.0501 0.029 Uiso calc R 1 . .
    C C8 0.32697(16) 0.45316(12) 0.06568(11) 0.0221(3) Uani d . 1 . .
    H H8A 0.2985 0.4778 -0.0085 0.027 Uiso calc R 1 . .
    C C9 0.25769(15) 0.51907(11) 0.14008(10) 0.0176(2) Uani d . 1 . .
    H H9A 0.1815 0.5872 0.1157 0.021 Uiso calc R 1 . .
    C C10 0.30027(13) 0.48509(10) 0.25366(9) 0.0143(2) Uani d . 1 . .
    C C11 -0.09515(14) 0.65816(10) 0.26369(9) 0.0147(2) Uani d . 1 . .
    C C12 -0.09601(15) 0.54044(11) 0.27990(10) 0.0181(2) Uani d . 1 . .
    H H12A -0.0091 0.4825 0.3063 0.022 Uiso calc R 1 . .
    C C13 -0.22715(16) 0.50634(12) 0.25697(11) 0.0210(2) Uani d . 1 . .
    H H13A -0.2258 0.4265 0.2690 0.025 Uiso calc R 1 . .
    C C14 -0.35565(15) 0.59027(12) 0.21725(10) 0.0206(2) Uani d . 1 . .
    H H14A -0.4410 0.5670 0.2021 0.025 Uiso calc R 1 . .
    C C15 -0.36018(14) 0.71242(12) 0.19895(10) 0.0174(2) Uani d . 1 . .
    C C16 -0.49212(15) 0.80103(13) 0.15651(11) 0.0225(3) Uani d . 1 . .
    H H16A -0.5780 0.7786 0.1411 0.027 Uiso calc R 1 . .
    C C17 -0.49483(16) 0.91876(13) 0.13799(12) 0.0258(3) Uani d . 1 . .
    H H17A -0.5817 0.9756 0.1094 0.031 Uiso calc R 1 . .
    C C18 -0.36570(16) 0.95368(12) 0.16231(12) 0.0238(3) Uani d . 1 . .
    H H18A -0.3679 1.0337 0.1499 0.029 Uiso calc R 1 . .
    C C19 -0.23685(14) 0.87058(11) 0.20412(10) 0.0179(2) Uani d . 1 . .
    H H19A -0.1531 0.8952 0.2205 0.022 Uiso calc R 1 . .
    C C20 -0.22911(14) 0.74750(11) 0.22286(9) 0.0150(2) Uani d . 1 . .
    C C21 0.04874(14) 0.75520(10) 0.42365(9) 0.0142(2) Uani d . 1 . .
    C C22 -0.06416(14) 0.72313(11) 0.49122(10) 0.0170(2) Uani d . 1 . .
    H H22A -0.1222 0.6782 0.4690 0.020 Uiso calc R 1 . .
    C C23 -0.09342(15) 0.75733(11) 0.59400(10) 0.0193(2) Uani d . 1 . .
    H H23A -0.1703 0.7350 0.6386 0.023 Uiso calc R 1 . .
    C C24 -0.00874(15) 0.82332(11) 0.62790(10) 0.0193(2) Uani d . 1 . .
    H H24A -0.0278 0.8446 0.6960 0.023 Uiso calc R 1 . .
    C C25 0.10744(14) 0.85955(10) 0.56059(10) 0.0167(2) Uani d . 1 . .
    C C26 0.19211(15) 0.93203(11) 0.59281(11) 0.0202(2) Uani d . 1 . .
    H H26A 0.1735 0.9537 0.6607 0.024 Uiso calc R 1 . .
    C C27 0.30057(16) 0.97039(12) 0.52556(12) 0.0226(3) Uani d . 1 . .
    H H27A 0.3535 1.0191 0.5473 0.027 Uiso calc R 1 . .
    C C28 0.33213(15) 0.93604(11) 0.42328(11) 0.0211(2) Uani d . 1 . .
    H H28A 0.4063 0.9618 0.3780 0.025 Uiso calc R 1 . .
    C C29 0.25383(14) 0.86469(11) 0.39033(10) 0.0168(2) Uani d . 1 . .
    H H29A 0.2772 0.8415 0.3234 0.020 Uiso calc R 1 . .
    C C30 0.13786(13) 0.82569(10) 0.45661(10) 0.0143(2) Uani d . 1 . .
    C C31 0.01969(16) 0.16195(12) 0.04382(11) 0.0225(3) Uani d . 1 . .
    H H31A 0.0208 0.1606 -0.0350 0.027 Uiso calc R 1 . .
    Cl Cl1 0.13525(5) 0.25237(4) 0.06542(3) 0.03896(10) Uani d . 1 . .
    Cl Cl2 -0.16874(4) 0.21894(3) 0.08181(3) 0.03183(8) Uani d . 1 . .
    Cl Cl3 0.08848(4) 0.01550(3) 0.11983(3) 0.02454(7) Uani d . 1 . .
loop_
    _atom_site_aniso_label
    _atom_site_aniso_U_11
    _atom_site_aniso_U_22
    _atom_site_aniso_U_33
    _atom_site_aniso_U_12
    _atom_site_aniso_U_13
    _atom_site_aniso_U_23
    As1 0.01297(6) 0.01246(6) 0.01270(6) -0.00293(4) -0.00088(4) -0.00281(4)
    C1 0.0133(5) 0.0134(5) 0.0151(5) -0.0032(4) -0.0005(4) -0.0029(4)
    C2 0.0167(6) 0.0172(5) 0.0148(5) -0.0027(4) -0.0009(4) -0.0038(4)
    C3 0.0190(6) 0.0191(6) 0.0164(5) -0.0035(5) -0.0036(4) -0.0003(4)
    C4 0.0158(6) 0.0156(5) 0.0222(6) -0.0008(4) -0.0023(4) -0.0013(4)
    C5 0.0148(5) 0.0153(5) 0.0192(5) -0.0043(4) 0.0015(4) -0.0041(4)
    C6 0.0184(6) 0.0192(6) 0.0267(6) -0.0019(5) 0.0031(5) -0.0087(5)
    C7 0.0244(7) 0.0264(7) 0.0251(6) -0.0045(5) 0.0056(5) -0.0135(5)
    C8 0.0254(7) 0.0264(6) 0.0164(5) -0.0071(5) 0.0020(5) -0.0080(5)
    C9 0.0192(6) 0.0179(5) 0.0154(5) -0.0037(4) -0.0004(4) -0.0038(4)
    C10 0.0133(5) 0.0151(5) 0.0151(5) -0.0051(4) 0.0011(4) -0.0034(4)
    C11 0.0151(5) 0.0167(5) 0.0134(5) -0.0052(4) -0.0010(4) -0.0039(4)
    C12 0.0207(6) 0.0164(5) 0.0176(5) -0.0057(4) -0.0005(4) -0.0033(4)
    C13 0.0261(7) 0.0210(6) 0.0199(6) -0.0122(5) 0.0022(5) -0.0060(5)
    C14 0.0207(6) 0.0287(7) 0.0177(5) -0.0145(5) 0.0018(4) -0.0069(5)
    C15 0.0156(5) 0.0258(6) 0.0120(5) -0.0069(5) 0.0017(4) -0.0049(4)
    C16 0.0127(6) 0.0369(7) 0.0176(6) -0.0062(5) -0.0001(4) -0.0050(5)
    C17 0.0150(6) 0.0330(7) 0.0234(6) 0.0006(5) -0.0005(5) -0.0010(5)
    C18 0.0190(6) 0.0206(6) 0.0271(6) 0.0000(5) 0.0016(5) -0.0012(5)
    C19 0.0147(5) 0.0181(6) 0.0206(6) -0.0033(4) 0.0003(4) -0.0043(4)
    C20 0.0148(5) 0.0186(5) 0.0119(5) -0.0044(4) 0.0006(4) -0.0034(4)
    C21 0.0156(5) 0.0125(5) 0.0143(5) -0.0025(4) -0.0009(4) -0.0033(4)
    C22 0.0182(6) 0.0152(5) 0.0180(5) -0.0051(4) 0.0012(4) -0.0033(4)
    C23 0.0203(6) 0.0185(6) 0.0171(5) -0.0029(5) 0.0041(4) -0.0026(4)
    C24 0.0230(6) 0.0175(6) 0.0152(5) 0.0002(5) 0.0004(4) -0.0047(4)
    C25 0.0189(6) 0.0126(5) 0.0165(5) 0.0005(4) -0.0040(4) -0.0034(4)
    C26 0.0231(6) 0.0161(5) 0.0209(6) -0.0002(5) -0.0078(5) -0.0068(5)
    C27 0.0231(6) 0.0184(6) 0.0280(6) -0.0054(5) -0.0097(5) -0.0059(5)
    C28 0.0190(6) 0.0199(6) 0.0250(6) -0.0077(5) -0.0046(5) -0.0016(5)
    C29 0.0166(6) 0.0169(5) 0.0172(5) -0.0047(4) -0.0017(4) -0.0031(4)
    C30 0.0150(5) 0.0111(5) 0.0156(5) -0.0011(4) -0.0032(4) -0.0024(4)
    C31 0.0244(7) 0.0257(6) 0.0185(6) -0.0106(5) 0.0031(5) -0.0028(5)
    Cl1 0.0520(3) 0.0475(2) 0.03150(18) -0.0357(2) 0.01156(17) -0.01343(16)
    Cl2 0.02568(17) 0.02956(17) 0.03121(18) 0.00074(13) 0.00267(13) 0.00334(14)
    Cl3 0.02050(15) 0.02695(16) 0.02393(15) -0.00309(12) -0.00302(11)
                                                                    -0.00328(12)
_geom_special_details
;
All e.s.d.'s (except the e.s.d. in the dihedral angle between two l.s. planes)
are estimated using the full covariance matrix. The cell e.s.d.'s are taken
into account individually in the estimation of e.s.d.'s in distances, angles
and torsion angles; correlations between e.s.d.'s in cell parameters are only
used when they are defined by crystal symmetry. An approximate (isotropic)
treatment of cell e.s.d.'s is used for estimating e.s.d.'s involving l.s.
planes.
;
loop_
    _geom_bond_atom_site_label_1
    _geom_bond_atom_site_label_2
    _geom_bond_site_symmetry_2
    _geom_bond_distance
    _geom_bond_publ_flag
    As1 C21 . 1.9595(11) ?
    As1 C1 . 1.9615(12) ?
    As1 C11 . 1.9635(12) ?
    C1 C2 . 1.3808(16) ?
    C1 C10 . 1.4326(16) ?
    C2 C3 . 1.4147(17) ?
    C2 H2A . 0.9300 ?
    C3 C4 . 1.3678(18) ?
    C3 H3A . 0.9300 ?
    C4 C5 . 1.4197(17) ?
    C4 H4A . 0.9300 ?
    C5 C6 . 1.4191(17) ?
    C5 C10 . 1.4267(17) ?
    C6 C7 . 1.3688(19) ?
    C6 H6A . 0.9300 ?
    C7 C8 . 1.408(2) ?
    C7 H7A . 0.9300 ?
    C8 C9 . 1.3729(17) ?
    C8 H8A . 0.9300 ?
    C9 C10 . 1.4210(16) ?
    C9 H9A . 0.9300 ?
    C11 C12 . 1.3787(16) ?
    C11 C20 . 1.4336(17) ?
    C12 C13 . 1.4168(18) ?
    C12 H12A . 0.9300 ?
    C13 C14 . 1.367(2) ?
    C13 H13A . 0.9300 ?
    C14 C15 . 1.4175(18) ?
    C14 H14A . 0.9300 ?
    C15 C16 . 1.4219(18) ?
    C15 C20 . 1.4262(17) ?
    C16 C17 . 1.369(2) ?
    C16 H16A . 0.9300 ?
    C17 C18 . 1.411(2) ?
    C17 H17A . 0.9300 ?
    C18 C19 . 1.3717(18) ?
    C18 H18A . 0.9300 ?
    C19 C20 . 1.4219(17) ?
    C19 H19A . 0.9300 ?
    C21 C22 . 1.3762(17) ?
    C21 C30 . 1.4362(16) ?
    C22 C23 . 1.4154(17) ?
    C22 H22A . 0.9300 ?
    C23 C24 . 1.3696(18) ?
    C23 H23A . 0.9300 ?
    C24 C25 . 1.4159(18) ?
    C24 H24A . 0.9300 ?
    C25 C26 . 1.4220(17) ?
    C25 C30 . 1.4286(16) ?
    C26 C27 . 1.369(2) ?
    C26 H26A . 0.9300 ?
    C27 C28 . 1.4121(19) ?
    C27 H27A . 0.9300 ?
    C28 C29 . 1.3745(17) ?
    C28 H28A . 0.9300 ?
    C29 C30 . 1.4206(17) ?
    C29 H29A . 0.9300 ?
    C31 Cl1 . 1.7541(14) ?
    C31 Cl2 . 1.7677(15) ?
    C31 Cl3 . 1.7681(14) ?
    C31 H31A . 0.9800 ?
loop_
    _geom_angle_atom_site_label_1
    _geom_angle_atom_site_label_2
    _geom_angle_atom_site_label_3
    _geom_angle_site_symmetry_1
    _geom_angle_site_symmetry_3
    _geom_angle
    _geom_angle_publ_flag
    C21 As1 C1 . . 98.97(5) ?
    C21 As1 C11 . . 99.78(5) ?
    C1 As1 C11 . . 100.92(5) ?
    C2 C1 C10 . . 119.28(11) ?
    C2 C1 As1 . . 121.43(9) ?
    C10 C1 As1 . . 119.00(8) ?
    C1 C2 C3 . . 121.20(11) ?
    C1 C2 H2A . . 119.4 ?
    C3 C2 H2A . . 119.4 ?
    C4 C3 C2 . . 120.41(11) ?
    C4 C3 H3A . . 119.8 ?
    C2 C3 H3A . . 119.8 ?
    C3 C4 C5 . . 120.52(11) ?
    C3 C4 H4A . . 119.7 ?
    C5 C4 H4A . . 119.7 ?
    C6 C5 C4 . . 121.43(11) ?
    C6 C5 C10 . . 119.22(11) ?
    C4 C5 C10 . . 119.35(11) ?
    C7 C6 C5 . . 121.09(12) ?
    C7 C6 H6A . . 119.5 ?
    C5 C6 H6A . . 119.5 ?
    C6 C7 C8 . . 119.94(12) ?
    C6 C7 H7A . . 120.0 ?
    C8 C7 H7A . . 120.0 ?
    C9 C8 C7 . . 120.47(12) ?
    C9 C8 H8A . . 119.8 ?
    C7 C8 H8A . . 119.8 ?
    C8 C9 C10 . . 121.20(12) ?
    C8 C9 H9A . . 119.4 ?
    C10 C9 H9A . . 119.4 ?
    C9 C10 C5 . . 118.05(11) ?
    C9 C10 C1 . . 122.70(11) ?
    C5 C10 C1 . . 119.24(10) ?
    C12 C11 C20 . . 119.45(11) ?
    C12 C11 As1 . . 121.68(9) ?
    C20 C11 As1 . . 118.61(8) ?
    C11 C12 C13 . . 121.08(12) ?
    C11 C12 H12A . . 119.5 ?
    C13 C12 H12A . . 119.5 ?
    C14 C13 C12 . . 120.31(12) ?
    C14 C13 H13A . . 119.8 ?
    C12 C13 H13A . . 119.8 ?
    C13 C14 C15 . . 120.70(12) ?
    C13 C14 H14A . . 119.7 ?
    C15 C14 H14A . . 119.7 ?
    C14 C15 C16 . . 121.55(12) ?
    C14 C15 C20 . . 119.34(12) ?
    C16 C15 C20 . . 119.11(12) ?
    C17 C16 C15 . . 121.11(12) ?
    C17 C16 H16A . . 119.4 ?
    C15 C16 H16A . . 119.4 ?
    C16 C17 C18 . . 119.88(13) ?
    C16 C17 H17A . . 120.1 ?
    C18 C17 H17A . . 120.1 ?
    C19 C18 C17 . . 120.56(13) ?
    C19 C18 H18A . . 119.7 ?
    C17 C18 H18A . . 119.7 ?
    C18 C19 C20 . . 121.14(12) ?
    C18 C19 H19A . . 119.4 ?
    C20 C19 H19A . . 119.4 ?
    C19 C20 C15 . . 118.20(11) ?
    C19 C20 C11 . . 122.68(11) ?
    C15 C20 C11 . . 119.12(11) ?
    C22 C21 C30 . . 119.90(11) ?
    C22 C21 As1 . . 121.23(9) ?
    C30 C21 As1 . . 118.87(9) ?
    C21 C22 C23 . . 121.10(11) ?
    C21 C22 H22A . . 119.5 ?
    C23 C22 H22A . . 119.5 ?
    C24 C23 C22 . . 120.10(12) ?
    C24 C23 H23A . . 119.9 ?
    C22 C23 H23A . . 119.9 ?
    C23 C24 C25 . . 120.81(11) ?
    C23 C24 H24A . . 119.6 ?
    C25 C24 H24A . . 119.6 ?
    C24 C25 C26 . . 121.36(11) ?
    C24 C25 C30 . . 119.58(11) ?
    C26 C25 C30 . . 119.04(12) ?
    C27 C26 C25 . . 121.12(12) ?
    C27 C26 H26A . . 119.4 ?
    C25 C26 H26A . . 119.4 ?
    C26 C27 C28 . . 120.01(12) ?
    C26 C27 H27A . . 120.0 ?
    C28 C27 H27A . . 120.0 ?
    C29 C28 C27 . . 120.34(12) ?
    C29 C28 H28A . . 119.8 ?
    C27 C28 H28A . . 119.8 ?
    C28 C29 C30 . . 121.21(12) ?
    C28 C29 H29A . . 119.4 ?
    C30 C29 H29A . . 119.4 ?
    C29 C30 C25 . . 118.25(11) ?
    C29 C30 C21 . . 123.25(11) ?
    C25 C30 C21 . . 118.50(11) ?
    Cl1 C31 Cl2 . . 110.57(8) ?
    Cl1 C31 Cl3 . . 110.72(8) ?
    Cl2 C31 Cl3 . . 109.87(7) ?
    Cl1 C31 H31A . . 108.5 ?
    Cl2 C31 H31A . . 108.5 ?
    Cl3 C31 H31A . . 108.5 ?
loop_
    _geom_torsion_atom_site_label_1
    _geom_torsion_atom_site_label_2
    _geom_torsion_atom_site_label_3
    _geom_torsion_atom_site_label_4
    _geom_torsion_site_symmetry_1
    _geom_torsion_site_symmetry_2
    _geom_torsion_site_symmetry_3
    _geom_torsion_site_symmetry_4
    _geom_torsion
    _geom_torsion_publ_flag
    C21 As1 C1 C2 . . . . -4.02(11) ?
    C11 As1 C1 C2 . . . . -105.88(10) ?
    C21 As1 C1 C10 . . . . -177.76(9) ?
    C11 As1 C1 C10 . . . . 80.38(10) ?
    C10 C1 C2 C3 . . . . 0.04(18) ?
    As1 C1 C2 C3 . . . . -173.68(9) ?
    C1 C2 C3 C4 . . . . 0.41(19) ?
    C2 C3 C4 C5 . . . . -0.48(19) ?
    C3 C4 C5 C6 . . . . 179.76(12) ?
    C3 C4 C5 C10 . . . . 0.11(18) ?
    C4 C5 C6 C7 . . . . -179.07(13) ?
    C10 C5 C6 C7 . . . . 0.58(19) ?
    C5 C6 C7 C8 . . . . -0.5(2) ?
    C6 C7 C8 C9 . . . . -0.3(2) ?
    C7 C8 C9 C10 . . . . 1.1(2) ?
    C8 C9 C10 C5 . . . . -1.03(18) ?
    C8 C9 C10 C1 . . . . 178.47(12) ?
    C6 C5 C10 C9 . . . . 0.19(17) ?
    C4 C5 C10 C9 . . . . 179.85(11) ?
    C6 C5 C10 C1 . . . . -179.33(11) ?
    C4 C5 C10 C1 . . . . 0.33(17) ?
    C2 C1 C10 C9 . . . . -179.90(11) ?
    As1 C1 C10 C9 . . . . -6.02(15) ?
    C2 C1 C10 C5 . . . . -0.40(17) ?
    As1 C1 C10 C5 . . . . 173.47(8) ?
    C21 As1 C11 C12 . . . . -105.15(10) ?
    C1 As1 C11 C12 . . . . -3.94(11) ?
    C21 As1 C11 C20 . . . . 80.67(9) ?
    C1 As1 C11 C20 . . . . -178.13(9) ?
    C20 C11 C12 C13 . . . . -0.08(18) ?
    As1 C11 C12 C13 . . . . -174.21(9) ?
    C11 C12 C13 C14 . . . . 0.53(19) ?
    C12 C13 C14 C15 . . . . -0.35(19) ?
    C13 C14 C15 C16 . . . . 179.27(12) ?
    C13 C14 C15 C20 . . . . -0.28(18) ?
    C14 C15 C16 C17 . . . . -179.29(13) ?
    C20 C15 C16 C17 . . . . 0.26(19) ?
    C15 C16 C17 C18 . . . . -0.7(2) ?
    C16 C17 C18 C19 . . . . 0.2(2) ?
    C17 C18 C19 C20 . . . . 0.7(2) ?
    C18 C19 C20 C15 . . . . -1.16(18) ?
    C18 C19 C20 C11 . . . . 178.32(12) ?
    C14 C15 C20 C19 . . . . -179.78(11) ?
    C16 C15 C20 C19 . . . . 0.66(17) ?
    C14 C15 C20 C11 . . . . 0.72(17) ?
    C16 C15 C20 C11 . . . . -178.84(11) ?
    C12 C11 C20 C19 . . . . 179.98(12) ?
    As1 C11 C20 C19 . . . . -5.71(15) ?
    C12 C11 C20 C15 . . . . -0.54(17) ?
    As1 C11 C20 C15 . . . . 173.77(8) ?
    C1 As1 C21 C22 . . . . -87.58(10) ?
    C11 As1 C21 C22 . . . . 15.24(11) ?
    C1 As1 C21 C30 . . . . 92.80(9) ?
    C11 As1 C21 C30 . . . . -164.39(9) ?
    C30 C21 C22 C23 . . . . -0.73(18) ?
    As1 C21 C22 C23 . . . . 179.65(9) ?
    C21 C22 C23 C24 . . . . -0.08(19) ?
    C22 C23 C24 C25 . . . . 0.82(19) ?
    C23 C24 C25 C26 . . . . 177.45(12) ?
    C23 C24 C25 C30 . . . . -0.73(18) ?
    C24 C25 C26 C27 . . . . -177.59(12) ?
    C30 C25 C26 C27 . . . . 0.61(18) ?
    C25 C26 C27 C28 . . . . -1.31(19) ?
    C26 C27 C28 C29 . . . . 0.4(2) ?
    C27 C28 C29 C30 . . . . 1.25(19) ?
    C28 C29 C30 C25 . . . . -1.91(18) ?
    C28 C29 C30 C21 . . . . 177.34(11) ?
    C24 C25 C30 C29 . . . . 179.21(11) ?
    C26 C25 C30 C29 . . . . 0.98(17) ?
    C24 C25 C30 C21 . . . . -0.08(17) ?
    C26 C25 C30 C21 . . . . -178.31(11) ?
    C22 C21 C30 C29 . . . . -178.45(11) ?
    As1 C21 C30 C29 . . . . 1.18(15) ?
    C22 C21 C30 C25 . . . . 0.80(17) ?
    As1 C21 C30 C25 . . . . -179.57(8) ?
loop_
    _geom_hbond_atom_site_label_D
    _geom_hbond_atom_site_label_H
    _geom_hbond_atom_site_label_A
    _geom_hbond_site_symmetry_A
    _geom_hbond_distance_DH
    _geom_hbond_distance_HA
    _geom_hbond_distance_DA
    _geom_hbond_angle_DHA
    _geom_hbond_publ_flag
    C4 H4A Cg1 2_666 0.9300 2.68 3.6013(14) 169 yes
    C14 H14A Cg2 1_455 0.9300 2.86 3.7421(15) 160 yes
