# Supplementary material for: Tris(1-naphth­yl)arsine chloro­form solvate
Source: Acta Crystallogr Sect E Struct Rep Online. 2009 Oct 17;65(Pt 11):o2772–3. doi: 10.1107/S1600536809041646 (PMC2971302; doi:10.1107/S1600536809041646)
Supplement: Supplementary file 2 [file e-65-o2772-Isup2.hkl]

# 
# h,k,l, Fc-squared, Fo-squared, sigma(Fo-squared) and status flag 
# 
data_I
_shelx_title ' iaklg8_0m in P-1  (100K)' 
_shelx_refln_list_code          4 
_shelx_F_calc_maximum      185.62 
_exptl_crystal_F_000       584.00 
_reflns_d_resolution_high  0.7108 
 
loop_ 
 _symmetry_equiv_pos_as_xyz 
 'x, y, z' 
 '-x, -y, -z' 
 
_cell_length_a     9.1326 
_cell_length_b    11.9473 
_cell_length_c    12.3971 
_cell_angle_alpha  77.432 
_cell_angle_beta   87.455 
_cell_angle_gamma  75.434 
 
_shelx_F_squared_multiplier     1.000 
 
loop_ 
 _refln_index_h 
 _refln_index_k 
 _refln_index_l 
 _refln_F_squared_calc 
 _refln_F_squared_meas 
 _refln_F_squared_sigma 
 _refln_observed_status 
   1   0   0     8859.80     9020.35    271.24 o 
   2   0   0      213.75      218.36      7.48 o 
   3   0   0     1714.93     1748.22     41.25 o 
   4   0   0     2345.28     2398.56     41.68 o 
   5   0   0     5031.42     5246.73     88.39 o 
   6   0   0     1767.32     1848.91     31.30 o 
   7   0   0     1138.46     1103.86     19.04 o 
   8   0   0       38.78       37.29      3.26 o 
   9   0   0      149.35      147.80      6.95 o 
  10   0   0      510.82      515.57     14.57 o 
  11   0   0      610.07      629.52     23.56 o 
  12   0   0      795.13      845.12     22.41 o 
 -12   1   0       36.94       40.16      6.53 o 
 -11   1   0       80.71       76.52      6.79 o 
 -10   1   0      340.08      355.72     12.31 o 
  -9   1   0      606.60      614.16     16.22 o 
  -8   1   0      111.86      106.45      5.63 o 
  -7   1   0       30.39       33.43      2.87 o 
  -6   1   0      615.77      623.95      8.34 o 
  -5   1   0       18.97       33.61      1.95 o 
  -4   1   0      902.15      935.86     13.55 o 
  -3   1   0       56.08       50.84      1.79 o 
  -2   1   0     2275.07     2411.46     42.32 o 
  -1   1   0     1167.76     1178.94     21.08 o 
   1   1   0     1989.75     1643.33     51.48 o 
   2   1   0     8369.82     8605.97    257.81 o 
   3   1   0      325.92      394.49     17.19 o 
   4   1   0      273.93      276.54      7.33 o 
   5   1   0        6.36       15.39      1.36 o 
   6   1   0      369.46      392.71      8.95 o 
   7   1   0      255.01      258.99      7.15 o 
   8   1   0       53.41       51.26      2.71 o 
   9   1   0     1302.96     1297.89     40.52 o 
  10   1   0      272.99      277.57      9.60 o 
  11   1   0       60.13       52.38      5.41 o 
  12   1   0      191.56      184.01      9.44 o 
 -11   2   0       57.13       59.52      6.90 o 
 -10   2   0       13.21       11.47      4.88 o 
  -9   2   0       18.05       15.85      4.21 o 
  -8   2   0      195.70      169.15      7.82 o 
  -7   2   0      126.79      108.72      5.38 o 
  -6   2   0      123.93      140.45      5.03 o 
  -5   2   0     1106.94     1089.51     15.92 o 
  -4   2   0     4198.53     4330.99     50.85 o 
  -3   2   0     2646.61     2537.75     33.43 o 
  -2   2   0     1121.66     1298.27     17.50 o 
  -1   2   0    18047.09    18320.65    189.60 o 
   0   2   0     3764.33     3799.19     46.46 o 
   1   2   0     1975.61     2021.60     30.05 o 
   2   2   0    16690.58    17212.59    281.46 o 
   4   2   0       80.13       93.58      8.69 o 
   5   2   0       42.10       59.35      2.29 o 
   6   2   0      126.09      135.05      3.98 o 
   7   2   0      405.88      463.70      9.40 o 
   8   2   0      110.03      122.30      7.50 o 
   9   2   0       54.78       47.92      5.88 o 
  10   2   0       20.75       18.07      3.43 o 
  11   2   0      148.49      155.57      7.78 o 
  12   2   0      133.36      146.48      8.25 o 
 -11   3   0      314.43      338.07     17.73 o 
 -10   3   0        1.31        1.34      7.95 o 
  -9   3   0       89.07       92.34      7.07 o 
  -8   3   0      697.99      699.00     18.81 o 
  -7   3   0     1647.28     1601.32     53.24 o 
  -6   3   0     1421.06     1381.86     35.34 o 
  -5   3   0     1474.81     1419.73     24.66 o 
  -4   3   0     1692.25     1848.04     27.91 o 
  -3   3   0     2709.87     2994.14     32.32 o 
  -2   3   0     5195.16     5543.67     62.64 o 
  -1   3   0       25.48       32.46      1.54 o 
   0   3   0      313.81      310.96      5.51 o 
   1   3   0      249.22      278.06      4.07 o 
   2   3   0     6514.13     6948.43     86.05 o 
   3   3   0     5453.76     5839.02     93.41 o 
   4   3   0     7590.60     8042.17     98.40 o 
   5   3   0     2963.95     2798.30     41.44 o 
   6   3   0     2630.47     2607.08     40.87 o 
   7   3   0     1056.30     1037.98     18.21 o 
   8   3   0       68.72       64.61      4.79 o 
   9   3   0     1496.23     1536.04     31.83 o 
  10   3   0     1440.83     1472.45     31.35 o 
  11   3   0      874.80      918.89     19.66 o 
  12   3   0        0.46        1.73      4.21 o 
 -11   4   0       43.95       53.84      7.74 o 
 -10   4   0       52.78       57.79      7.18 o 
  -9   4   0      429.70      423.00     15.14 o 
  -8   4   0       46.41       46.67      5.70 o 
  -7   4   0       18.19       10.07      4.04 o 
  -6   4   0      223.62      254.59      6.62 o 
  -5   4   0     2021.62     2005.90     30.39 o 
  -4   4   0     5228.22     5231.98     58.31 o 
  -3   4   0     1496.18     1285.85     15.13 o 
  -2   4   0      502.28      543.71      6.89 o 
  -1   4   0     4722.75     5031.81     49.11 o 
   0   4   0    10591.96    10775.39    132.85 o 
   1   4   0     6640.75     6777.55     65.32 o 
   2   4   0      495.52      585.01      7.43 o 
   3   4   0      205.17      205.03      3.86 o 
   4   4   0      184.71      216.46      4.62 o 
   5   4   0     2200.61     2211.30     27.02 o 
   6   4   0      277.43      295.35      5.01 o 
   7   4   0      864.89      862.84     18.73 o 
   8   4   0     1021.20     1058.22     18.09 o 
   9   4   0     1193.81     1197.00     20.49 o 
  10   4   0      138.99      136.36      6.95 o 
  11   4   0      359.59      358.58     10.76 o 
  12   4   0      258.19      252.53     14.44 o 
 -10   5   0       63.93       59.45      7.98 o 
  -9   5   0       60.61       62.75      5.23 o 
  -8   5   0       77.70       70.76      4.98 o 
  -7   5   0       21.66       21.90      3.49 o 
  -6   5   0      716.68      708.73     13.81 o 
  -5   5   0      478.31      464.86     10.09 o 
  -4   5   0      131.75      121.53      3.06 o 
  -3   5   0       75.15       61.55      2.17 o 
  -2   5   0      240.86      321.02      4.35 o 
  -1   5   0      296.18      271.65      4.28 o 
   0   5   0     1151.71     1212.47     11.25 o 
   1   5   0      488.30      520.53      8.13 o 
   2   5   0      199.34      186.33      2.65 o 
   3   5   0      218.16      252.12      3.84 o 
   4   5   0      865.75      935.02     15.79 o 
   5   5   0     7423.15     7854.24    106.63 o 
   6   5   0     2749.14     2668.20     42.44 o 
   7   5   0     2655.04     2475.53     37.45 o 
   8   5   0       14.21        9.34      2.61 o 
   9   5   0      548.82      520.60     11.51 o 
  10   5   0      247.88      233.75      9.41 o 
  11   5   0      225.18      208.67      9.31 o 
  12   5   0        2.65        0.58      4.08 o 
 -10   6   0        1.58        3.31      4.69 o 
  -9   6   0       53.75       60.96      5.85 o 
  -8   6   0      645.21      686.65     20.79 o 
  -7   6   0     1085.72     1116.64     22.32 o 
  -6   6   0      666.79      656.13     14.82 o 
  -5   6   0       82.52      102.66      4.28 o 
  -4   6   0     2243.01     2238.67     25.32 o 
  -3   6   0     3426.18     3317.62     35.91 o 
  -2   6   0     1725.13     1616.87     15.58 o 
  -1   6   0      238.50      232.01      4.96 o 
   0   6   0       53.86       63.42      3.15 o 
   1   6   0        4.46        4.00      0.83 o 
   2   6   0      152.27      147.44      2.64 o 
   3   6   0     1258.05     1332.12     14.65 o 
   4   6   0       17.19       13.30      1.22 o 
   5   6   0     3628.70     3677.18     46.81 o 
   6   6   0       76.88       75.86      4.11 o 
   7   6   0     3261.29     3346.47     51.40 o 
   8   6   0     1142.98     1152.02     20.52 o 
   9   6   0      986.30     1000.46     18.85 o 
  10   6   0      733.36      694.12     16.34 o 
  11   6   0      222.74      223.47     10.20 o 
  12   6   0      134.57      123.03      9.38 o 
  -9   7   0      344.65      345.69     12.21 o 
  -8   7   0       29.27       29.62      5.68 o 
  -7   7   0      102.68      100.87      6.45 o 
  -6   7   0     1682.47     1624.76     30.55 o 
  -5   7   0      950.82      988.25     14.44 o 
  -4   7   0      455.29      468.23      7.94 o 
  -3   7   0      477.97      452.65      7.69 o 
  -2   7   0      226.32      235.91      4.67 o 
  -1   7   0      816.71      851.00      9.14 o 
   0   7   0     1119.75     1057.53     10.72 o 
   1   7   0     6367.28     6585.83     50.12 o 
   2   7   0     1576.76     1558.59     14.49 o 
   3   7   0      218.42      212.88      4.23 o 
   4   7   0     1915.41     1887.14     20.22 o 
   5   7   0     2974.12     2841.48     33.61 o 
   6   7   0     4295.56     4139.81     52.71 o 
   7   7   0     3314.75     3275.83     50.43 o 
   8   7   0      277.49      267.96     10.15 o 
   9   7   0      556.95      551.08     14.58 o 
  10   7   0      598.55      582.67     19.17 o 
  11   7   0      200.32      239.72     15.28 o 
  12   7   0       44.41       41.28      6.83 o 
  -9   8   0      139.22      164.22      9.47 o 
  -8   8   0      426.45      438.49     14.09 o 
  -7   8   0      624.21      616.52     16.37 o 
  -6   8   0      100.66      101.13      6.76 o 
  -5   8   0       65.49       61.89      3.81 o 
  -4   8   0      239.96      218.71      6.04 o 
  -3   8   0      530.12      544.78      9.13 o 
  -2   8   0     1198.21     1116.12     18.51 o 
  -1   8   0       37.22       34.35      1.89 o 
   0   8   0        6.70        9.31      1.14 o 
   1   8   0       89.97      108.38      2.58 o 
   2   8   0        3.68        4.81      1.91 o 
   3   8   0      369.99      369.56      5.87 o 
   4   8   0      700.35      702.25      9.46 o 
   5   8   0      511.16      523.87      6.77 o 
   6   8   0     2734.14     2621.61     45.71 o 
   7   8   0       32.95       35.35      3.56 o 
   8   8   0      717.63      686.32     17.19 o 
   9   8   0      725.24      751.39     18.56 o 
  10   8   0      175.05      172.85      8.76 o 
  11   8   0       25.30       36.66      5.62 o 
  12   8   0       44.94       44.05     12.33 o 
  -8   9   0      692.92      679.69     18.88 o 
  -7   9   0       87.58       75.83      7.24 o 
  -6   9   0        9.23        8.60      6.78 o 
  -5   9   0       64.01       62.79      4.20 o 
  -4   9   0      386.09      371.28      8.89 o 
  -3   9   0      161.59      168.35      5.25 o 
  -2   9   0     1341.19     1320.49     15.01 o 
  -1   9   0      290.62      275.89      5.85 o 
   0   9   0      439.98      467.94      6.51 o 
   1   9   0     1716.25     1720.61     17.29 o 
   2   9   0     3666.37     3445.56     31.55 o 
   3   9   0     4422.71     4399.74     45.14 o 
   4   9   0       13.37       12.70      1.98 o 
   5   9   0      112.47      108.82      5.20 o 
   6   9   0      789.61      784.98     15.54 o 
   7   9   0      688.09      657.99     13.81 o 
   8   9   0      490.63      487.63     11.42 o 
   9   9   0      374.92      356.97     16.68 o 
  10   9   0      148.20      118.58      9.16 o 
  11   9   0        2.12        6.68      4.98 o 
  12   9   0       10.24       13.26      6.20 o 
  -7  10   0      633.71      651.53     20.73 o 
  -6  10   0      288.71      274.45     11.96 o 
  -5  10   0      135.21      127.31      7.58 o 
  -4  10   0        1.00       -0.70      3.08 o 
  -3  10   0      124.59      121.21      4.88 o 
  -2  10   0      540.47      548.26     10.99 o 
  -1  10   0      243.72      254.99      5.43 o 
   0  10   0      148.09      144.00      4.01 o 
   1  10   0       32.79       38.84      2.38 o 
   2  10   0        1.09        0.71      1.57 o 
   3  10   0      292.30      298.12      6.65 o 
   4  10   0      648.89      634.89     10.28 o 
   5  10   0      778.99      789.94     13.52 o 
   6  10   0      156.52      159.06      9.04 o 
   7  10   0       22.42       19.56      3.95 o 
   8  10   0      335.75      321.82      9.82 o 
   9  10   0       10.10        6.01      3.87 o 
  10  10   0     1066.76      987.11     24.30 o 
  11  10   0      483.75      506.23     28.81 o 
  -7  11   0       28.02       25.12      7.37 o 
  -6  11   0       24.48       27.90      6.86 o 
  -5  11   0      193.18      222.27      8.63 o 
  -4  11   0      112.75      108.71      5.84 o 
  -3  11   0      218.10      206.64      7.47 o 
  -2  11   0       41.37       43.42      3.66 o 
  -1  11   0       17.76       21.84      5.01 o 
   0  11   0        4.39        6.53      2.12 o 
   1  11   0      888.44      904.29     12.48 o 
   2  11   0     2590.70     2488.55     27.12 o 
   3  11   0      580.72      594.33     10.20 o 
   4  11   0       26.00       24.02      3.23 o 
   5  11   0       95.15       96.43      4.60 o 
   6  11   0      924.31      932.22     15.66 o 
   7  11   0      385.96      368.06     11.19 o 
   8  11   0      146.49      150.78      7.50 o 
   9  11   0       28.24       21.28      6.27 o 
  10  11   0        1.37        3.60      4.33 o 
  11  11   0        3.15       12.16      5.94 o 
  -6  12   0      129.20      106.26      9.60 o 
  -5  12   0      247.88      259.04      9.90 o 
  -4  12   0      365.36      388.05     15.05 o 
  -3  12   0      147.81      170.85      8.48 o 
  -2  12   0      282.43      257.21      8.87 o 
  -1  12   0       15.14       13.25      2.91 o 
   0  12   0      232.64      237.76     11.36 o 
   1  12   0      587.94      604.71     12.15 o 
   2  12   0      357.79      345.19      7.60 o 
   3  12   0      180.95      152.77      7.39 o 
   4  12   0       69.08       56.18      3.87 o 
   5  12   0      192.26      193.21      6.49 o 
   6  12   0      711.03      661.26     11.89 o 
   7  12   0      468.47      469.03     13.33 o 
   8  12   0      293.02      302.27     10.99 o 
   9  12   0       13.05       20.17      5.20 o 
  10  12   0       32.67       20.49      5.40 o 
  -5  13   0        5.89        5.63      6.20 o 
  -4  13   0        7.28       11.66      8.35 o 
  -3  13   0      250.72      257.38     13.26 o 
  -2  13   0     1273.14     1319.97     33.21 o 
  -1  13   0     1331.58     1311.49     35.91 o 
   0  13   0      107.55      117.80      6.36 o 
   1  13   0      181.02      174.71      6.68 o 
   2  13   0      967.01      980.33     16.31 o 
   3  13   0     1192.13     1275.88     23.70 o 
   4  13   0      425.98      439.66     10.39 o 
   5  13   0       41.39       42.97      3.98 o 
   6  13   0       47.10       44.73      3.98 o 
   7  13   0      176.28      179.62      9.13 o 
   8  13   0      421.57      441.65     13.91 o 
   9  13   0      254.63      267.20     16.15 o 
  10  13   0      178.66      194.13      9.97 o 
  -3  14   0      222.03      250.23     18.24 o 
  -2  14   0       40.81       37.98      7.77 o 
  -1  14   0        2.65        6.04      7.32 o 
   0  14   0      321.87      335.16      9.41 o 
   1  14   0      410.35      408.35     15.19 o 
   2  14   0       69.61       80.86      5.18 o 
   3  14   0        9.96       12.51      4.06 o 
   4  14   0       27.62       26.02      4.27 o 
   5  14   0      114.28      114.15      6.07 o 
   6  14   0      235.15      213.51     10.14 o 
   7  14   0      554.34      583.40     14.34 o 
   8  14   0      411.34      398.57     11.87 o 
   9  14   0        0.39       -0.19      4.63 o 
  -2  15   0      256.72      268.82     21.09 o 
  -1  15   0      461.58      491.15     34.06 o 
   0  15   0       82.11       68.08      8.27 o 
   1  15   0        8.59        5.85      6.16 o 
   2  15   0       28.46       22.78      8.71 o 
   3  15   0        6.60        8.03      5.55 o 
   4  15   0       35.38       36.25      6.42 o 
   5  15   0        8.60        9.38      5.30 o 
   6  15   0        8.68       10.04      4.75 o 
   7  15   0       55.77       75.02      8.10 o 
   1  16   0      157.14      154.96     15.24 o 
   2  16   0      776.03      725.83     27.50 o 
   3  16   0      548.16      591.09     24.03 o 
   4  16   0       26.90       16.68      6.23 o 
   5  16   0        0.78        0.77      5.73 o 
  -4 -16   1      359.03      361.31     13.55 o 
  -3 -16   1        8.51       -2.03      7.98 o 
  -2 -16   1       14.95       22.45      9.70 o 
  -7 -15   1      494.46      500.58     15.20 o 
  -6 -15   1       73.97       62.58      5.23 o 
  -5 -15   1       99.77       99.22      8.14 o 
  -4 -15   1      203.26      196.73     11.21 o 
  -3 -15   1      443.73      473.39     14.88 o 
  -2 -15   1      521.34      520.63     22.13 o 
  -1 -15   1       28.02       32.88      7.40 o 
   0 -15   1       34.44       29.68      7.36 o 
   1 -15   1       15.83       22.78      8.45 o 
  -8 -14   1      107.12      120.94      8.66 o 
  -7 -14   1       83.88      104.64      8.21 o 
  -6 -14   1        5.02        7.58      3.29 o 
  -5 -14   1      276.74      270.84      7.87 o 
  -4 -14   1      310.52      307.41      9.00 o 
  -3 -14   1       52.99       60.76      7.43 o 
  -2 -14   1        5.66        4.15      4.96 o 
  -1 -14   1       20.53       25.54      4.71 o 
   0 -14   1        3.59        5.49      3.40 o 
   1 -14   1       78.15       83.58     19.55 o 
   2 -14   1       54.79       60.39     12.80 o 
   3 -14   1       16.43       15.88      7.27 o 
  -9 -13   1       16.83       10.49      5.30 o 
  -8 -13   1      644.49      645.93     21.68 o 
  -7 -13   1      714.76      760.78     18.59 o 
  -6 -13   1       21.18       16.58      3.46 o 
  -5 -13   1      201.09      199.70      6.48 o 
  -4 -13   1        0.28       -3.85      2.92 o 
  -3 -13   1       46.69       44.73      4.72 o 
  -2 -13   1       20.02       17.53      4.43 o 
  -1 -13   1      619.65      609.78     12.63 o 
   0 -13   1      904.72      947.59     17.84 o 
   1 -13   1      121.38      126.38      9.48 o 
   2 -13   1      317.97      305.50     14.28 o 
   3 -13   1        6.40        4.72      6.12 o 
   4 -13   1      198.79      197.30     11.98 o 
 -10 -12   1        6.75        1.18      4.73 o 
  -9 -12   1     1131.71     1176.20     23.71 o 
  -8 -12   1      803.01      802.47     18.41 o 
  -7 -12   1      520.13      518.10     14.15 o 
  -6 -12   1      221.45      220.93      6.88 o 
  -5 -12   1      549.79      523.82     16.64 o 
  -4 -12   1      155.59      145.74      5.91 o 
  -3 -12   1      182.39      194.67     11.48 o 
  -2 -12   1      259.73      245.75      8.60 o 
  -1 -12   1        5.78        6.06      2.51 o 
   0 -12   1       15.99       17.31      3.50 o 
   1 -12   1      509.66      511.98     10.09 o 
   2 -12   1      578.27      599.20     15.77 o 
   3 -12   1      491.95      491.32     15.93 o 
   4 -12   1       49.39       56.96     15.84 o 
   5 -12   1       35.60       36.78      6.78 o 
 -11 -11   1      685.26      677.55     20.51 o 
 -10 -11   1      279.80      241.36      9.79 o 
  -9 -11   1      117.72      118.35     10.79 o 
  -8 -11   1       37.99       39.83      5.07 o 
  -7 -11   1      200.45      205.33      8.49 o 
  -6 -11   1      357.92      358.95     10.94 o 
  -5 -11   1       41.77       39.05      3.51 o 
  -4 -11   1       20.54       22.87      3.26 o 
  -3 -11   1      233.47      269.04      7.41 o 
  -2 -11   1        6.52        7.21      1.99 o 
  -1 -11   1       40.47       41.52      3.33 o 
   0 -11   1      393.00      419.24      8.56 o 
   1 -11   1     1514.81     1501.62     20.61 o 
   2 -11   1      264.11      249.42      7.98 o 
   3 -11   1      135.80      117.81      6.45 o 
   4 -11   1      503.77      545.26     12.29 o 
   5 -11   1      176.55      185.70      9.61 o 
   6 -11   1       34.33       28.42      7.12 o 
 -11 -10   1      551.49      530.97     26.73 o 
 -10 -10   1       36.43       24.66      7.57 o 
  -9 -10   1      812.33      882.25     17.80 o 
  -8 -10   1      590.31      602.47     14.92 o 
  -7 -10   1     1811.00     1847.02     30.51 o 
  -6 -10   1      494.08      498.90     12.28 o 
  -5 -10   1      977.64      951.69     14.35 o 
  -4 -10   1      106.42      118.70      4.78 o 
  -3 -10   1      191.13      181.73      7.65 o 
  -2 -10   1     1589.59     1510.21     16.90 o 
  -1 -10   1     1167.00     1190.00     14.13 o 
   0 -10   1      556.70      614.73      8.73 o 
   1 -10   1       13.60       13.96      2.34 o 
   2 -10   1      464.53      484.59      7.81 o 
   3 -10   1     1802.52     1767.41     30.66 o 
   4 -10   1      248.80      259.30      8.07 o 
   5 -10   1      258.12      263.97      9.12 o 
   6 -10   1        4.42       10.86      4.69 o 
   7 -10   1       29.28       20.86      6.56 o 
 -12  -9   1      221.14      214.42     19.59 o 
 -11  -9   1      230.07      257.29     11.41 o 
 -10  -9   1      372.67      393.44     13.62 o 
  -9  -9   1      231.37      232.21     15.25 o 
  -8  -9   1      923.54      881.33     16.79 o 
  -7  -9   1       25.07       22.64      3.62 o 
  -6  -9   1      158.03      149.15      7.54 o 
  -5  -9   1     1444.50     1420.98     18.65 o 
  -4  -9   1     4626.92     4453.51     48.00 o 
  -3  -9   1     1464.31     1373.52     17.56 o 
  -2  -9   1      217.68      192.36      4.36 o 
  -1  -9   1        3.00        3.46      1.34 o 
   0  -9   1     3164.44     3181.59     31.73 o 
   1  -9   1     2874.71     2844.17     28.46 o 
   2  -9   1     2039.43     2064.64     22.84 o 
   3  -9   1       99.31       75.55      4.18 o 
   4  -9   1      448.81      427.97      9.78 o 
   5  -9   1      830.08      856.11     16.03 o 
   6  -9   1      328.22      328.83     10.38 o 
   7  -9   1      253.57      239.54     11.10 o 
   8  -9   1       77.27       70.11      7.76 o 
 -12  -8   1       51.17       49.02      6.91 o 
 -11  -8   1      298.59      309.96     11.62 o 
 -10  -8   1        0.40       -0.51      4.13 o 
  -9  -8   1      103.11      113.73      7.10 o 
  -8  -8   1     1677.49     1649.86     32.22 o 
  -7  -8   1      872.99      863.13     19.67 o 
  -6  -8   1      128.96      120.04      5.10 o 
  -5  -8   1       17.81       21.26      2.23 o 
  -4  -8   1        1.86        2.29      1.46 o 
  -3  -8   1      564.88      555.62      8.10 o 
  -2  -8   1     2283.76     2388.22     22.67 o 
  -1  -8   1      283.76      257.57      4.25 o 
   0  -8   1      201.88      205.47      3.64 o 
   1  -8   1      949.52      866.83      9.72 o 
   2  -8   1     1003.00      895.66     11.83 o 
   3  -8   1        7.21       13.65      2.32 o 
   4  -8   1      213.11      200.24      5.97 o 
   5  -8   1       95.42       88.81      4.48 o 
   6  -8   1       10.05       13.87      4.57 o 
   7  -8   1        0.19       -3.02      4.41 o 
   8  -8   1      122.09      147.24      8.81 o 
   9  -8   1       15.82       16.23      6.05 o 
 -12  -7   1       54.80       52.83     14.97 o 
 -11  -7   1       30.29       45.07      8.24 o 
 -10  -7   1      172.76      180.88      8.27 o 
  -9  -7   1        8.67        7.93      3.68 o 
  -8  -7   1      807.97      779.37     17.79 o 
  -7  -7   1      714.82      686.75     14.08 o 
  -6  -7   1      103.53      110.56      5.12 o 
  -5  -7   1      224.61      175.92      4.15 o 
  -4  -7   1     1507.47     1479.38     15.17 o 
  -3  -7   1     3895.99     3797.36     38.32 o 
  -2  -7   1     5741.36     5712.21     47.41 o 
  -1  -7   1       12.05       27.51      1.53 o 
   0  -7   1      646.86      635.77      6.51 o 
   1  -7   1      691.56      653.62      7.23 o 
   2  -7   1     3186.39     3000.93     30.84 o 
   3  -7   1        8.57       10.52      1.98 o 
   4  -7   1      195.95      187.27      8.26 o 
   5  -7   1       19.61       15.19      2.53 o 
   6  -7   1      165.12      131.81      9.19 o 
   7  -7   1      154.50      140.82     13.09 o 
   8  -7   1      202.27      200.23      9.19 o 
   9  -7   1      283.47      294.37     11.70 o 
 -12  -6   1     1238.92     1263.33     29.56 o 
 -11  -6   1      785.47      823.25     21.10 o 
 -10  -6   1      100.36      102.97      6.04 o 
  -9  -6   1      216.23      193.29      7.75 o 
  -8  -6   1      495.33      499.36     11.23 o 
  -7  -6   1     1633.74     1593.25     26.01 o 
  -6  -6   1     6288.52     6430.83     92.94 o 
  -5  -6   1      183.80      165.73      5.47 o 
  -4  -6   1      695.06      646.51      7.68 o 
  -3  -6   1       68.04       67.13      2.25 o 
  -2  -6   1      397.56      328.18      4.89 o 
  -1  -6   1     7631.24     7923.80     67.99 o 
   0  -6   1     4657.99     4923.57     41.41 o 
   1  -6   1      516.28      437.00      7.42 o 
   2  -6   1      147.78      166.31      3.19 o 
   3  -6   1       11.10       16.99      3.12 o 
   4  -6   1       81.54       68.46      3.17 o 
   5  -6   1      317.21      369.59      7.17 o 
   6  -6   1     2637.34     2540.76     43.79 o 
   7  -6   1     1054.84     1012.84     21.18 o 
   8  -6   1      172.57      188.72      9.39 o 
   9  -6   1       75.65       92.38     10.48 o 
  10  -6   1      455.25      468.34     14.44 o 
 -12  -5   1       51.71       57.58      6.73 o 
 -11  -5   1       91.54       99.14      6.20 o 
 -10  -5   1      314.20      331.48     12.21 o 
  -9  -5   1       23.86       24.96      3.18 o 
  -8  -5   1       62.03       73.22      3.91 o 
  -7  -5   1       27.22       25.45      2.68 o 
  -6  -5   1      983.09     1128.78     19.82 o 
  -5  -5   1      100.67      123.79      3.61 o 
  -4  -5   1     3994.62     3968.87     56.43 o 
  -3  -5   1     3174.28     2967.39     29.44 o 
  -2  -5   1     1373.57     1316.83     14.18 o 
  -1  -5   1      136.40      169.25      2.89 o 
   0  -5   1      164.29      120.02      2.38 o 
   1  -5   1     7050.95     7391.24     66.19 o 
   2  -5   1       16.54       28.41      1.43 o 
   3  -5   1       10.88       12.60      1.34 o 
   4  -5   1      273.08      266.68      5.50 o 
   5  -5   1      241.66      178.94      4.36 o 
   6  -5   1      220.85      222.59     12.05 o 
   7  -5   1        5.45        9.19      3.54 o 
   8  -5   1     1353.16     1280.93     24.93 o 
   9  -5   1      473.78      465.44     12.89 o 
  10  -5   1       88.24       88.85     10.58 o 
 -12  -4   1       54.53       57.49      6.36 o 
 -11  -4   1      203.23      200.37      8.06 o 
 -10  -4   1      366.97      357.46     12.25 o 
  -9  -4   1       74.75       60.46      4.72 o 
  -8  -4   1       11.49       17.94      4.02 o 
  -7  -4   1        7.84        7.80      1.88 o 
  -6  -4   1        9.74        8.21      1.12 o 
  -5  -4   1     1276.98     1266.56     17.10 o 
  -4  -4   1     3844.79     4006.46     45.94 o 
  -3  -4   1     1389.82     1574.30     18.77 o 
  -2  -4   1      103.90      107.62      2.34 o 
  -1  -4   1     1376.03     1364.81     14.21 o 
   0  -4   1       19.17       29.94      1.36 o 
   1  -4   1     1091.56     1185.75     12.86 o 
   2  -4   1     4116.38     4413.82     38.59 o 
   3  -4   1     3800.69     3968.75     39.64 o 
   4  -4   1     1456.34     1614.98     18.22 o 
   5  -4   1       45.01       41.61      2.25 o 
   6  -4   1     1215.60     1145.51     19.58 o 
   7  -4   1     1200.64     1238.67     22.95 o 
   8  -4   1      775.96      785.36     16.58 o 
   9  -4   1        0.19       -3.67      4.79 o 
  10  -4   1      232.35      223.77     13.07 o 
  11  -4   1      207.84      227.70     13.12 o 
 -12  -3   1        5.51        5.61      3.81 o 
 -11  -3   1      314.62      319.76      9.81 o 
 -10  -3   1      241.43      230.56     10.79 o 
  -9  -3   1        2.88       -2.05      3.34 o 
  -8  -3   1     1020.35     1040.73     18.28 o 
  -7  -3   1     2621.96     2595.28     40.84 o 
  -6  -3   1     5542.36     5721.73     77.98 o 
  -5  -3   1      102.09       79.27      3.37 o 
  -4  -3   1      632.60      843.52     14.07 o 
  -3  -3   1     9930.89    10392.30    126.34 o 
  -2  -3   1     8886.73     9083.82    113.26 o 
  -1  -3   1      695.53      695.84      8.05 o 
   0  -3   1       14.67       24.34      1.16 o 
   1  -3   1     2506.00     2863.86     26.38 o 
   2  -3   1      586.55      542.45      6.61 o 
   3  -3   1     4316.94     4675.79     43.11 o 
   4  -3   1      615.48      546.05      7.08 o 
   5  -3   1     2458.89     2435.46     28.74 o 
   6  -3   1      987.37      980.88     20.20 o 
   7  -3   1      238.57      228.07      8.63 o 
   8  -3   1      575.92      596.02     17.39 o 
   9  -3   1      831.73      861.24     26.61 o 
  10  -3   1      489.79      478.46     16.76 o 
  11  -3   1       60.91       56.48      7.69 o 
 -12  -2   1       39.28       50.40      6.51 o 
 -11  -2   1      416.18      454.42     12.32 o 
 -10  -2   1      464.87      489.32     17.06 o 
  -9  -2   1      618.61      650.02     20.26 o 
  -8  -2   1      155.28      169.56      5.22 o 
  -7  -2   1      410.60      427.96      8.30 o 
  -6  -2   1     2390.66     2332.02     68.34 o 
  -5  -2   1     3036.34     3039.21     64.63 o 
  -4  -2   1     3787.07     4012.62     82.55 o 
  -3  -2   1      784.96      850.09     29.90 o 
  -2  -2   1       13.74       10.17      1.13 o 
  -1  -2   1     7812.99     8248.22    103.65 o 
   0  -2   1       81.57       92.41      1.70 o 
   1  -2   1    19490.42    19342.85    197.78 o 
   2  -2   1     9383.67     9922.42    102.81 o 
   3  -2   1    10281.03    11232.22    115.91 o 
   4  -2   1      182.71      234.85      5.41 o 
   5  -2   1      886.54      890.90     15.46 o 
   6  -2   1     3330.32     3313.10     49.03 o 
   7  -2   1     3549.12     3440.49     59.86 o 
   8  -2   1      741.33      730.67     19.28 o 
   9  -2   1      145.02      137.77     13.27 o 
  10  -2   1      136.67      140.02      8.71 o 
  11  -2   1     1195.76     1205.93     30.62 o 
 -12  -1   1       37.54       37.18      6.12 o 
 -11  -1   1      206.50      196.13      7.99 o 
 -10  -1   1      255.52      274.66      8.64 o 
  -9  -1   1      841.40      835.11     25.36 o 
  -8  -1   1        3.19        3.35      1.84 o 
  -7  -1   1     1851.24     1846.58     28.14 o 
  -5  -1   1     1249.35     1281.98     25.65 o 
  -4  -1   1       56.56       55.03      4.74 o 
  -3  -1   1      666.67      689.72     18.20 o 
  -2  -1   1     2980.62     3162.18     68.47 o 
  -1  -1   1     6511.16     6787.88    115.98 o 
   0  -1   1     1859.68     1998.27     22.98 o 
   1  -1   1     1322.31     1381.57     14.08 o 
   2  -1   1     1182.92     1242.96     16.84 o 
   3  -1   1     1248.41     1302.91     18.15 o 
   4  -1   1      377.37      389.30      8.09 o 
   5  -1   1     2202.80     2433.28     32.34 o 
   6  -1   1       83.07       54.03      2.84 o 
   7  -1   1      488.14      470.12     15.22 o 
   8  -1   1       40.14       40.59      4.45 o 
   9  -1   1      109.35       96.88      6.52 o 
  10  -1   1       25.41       16.10      4.96 o 
  11  -1   1        4.60       10.49      5.26 o 
  12  -1   1      125.43      127.13      9.32 o 
 -12   0   1      177.40      184.45      9.16 o 
 -11   0   1        1.18        1.40      3.67 o 
 -10   0   1      215.98      215.95      8.16 o 
  -9   0   1     1261.18     1238.32     26.19 o 
  -8   0   1      174.98      168.22      8.50 o 
  -7   0   1      472.25      477.98     10.08 o 
  -6   0   1       40.39       40.59      2.15 o 
  -5   0   1     1981.43     2097.66     43.77 o 
  -4   0   1     1799.82     1886.94     45.45 o 
  -3   0   1      849.30      830.89     21.78 o 
  -2   0   1     2667.48     2605.04     57.36 o 
  -1   0   1      264.25      267.86      7.07 o 
   1   0   1     1416.91     1521.49     24.18 o 
   2   0   1     1628.73     1631.65     28.17 o 
   3   0   1    12170.27    12617.19    172.89 o 
   4   0   1     4602.73     4689.14     58.95 o 
   5   0   1      986.43     1053.99     18.71 o 
   6   0   1     4131.50     4208.93     61.49 o 
   7   0   1      809.79      834.00     16.58 o 
   8   0   1      621.26      634.50     14.06 o 
   9   0   1      637.31      606.21     16.38 o 
  10   0   1        7.81       11.22      4.79 o 
  11   0   1        4.32        1.50      4.48 o 
  12   0   1       13.19       16.71      5.72 o 
 -12   1   1      386.32      435.51     14.65 o 
 -11   1   1      438.04      454.05     14.18 o 
 -10   1   1     1057.70     1043.81     24.40 o 
  -9   1   1      193.99      186.78      7.63 o 
  -8   1   1       34.22       30.82      3.18 o 
  -7   1   1     4824.94     4867.68     66.56 o 
  -6   1   1     4957.38     4909.48    114.11 o 
  -5   1   1     2354.48     2391.40     39.23 o 
  -4   1   1      163.65      199.40      6.02 o 
  -3   1   1     1083.22     1133.32     20.84 o 
  -2   1   1     4982.02     5027.73    122.77 o 
  -1   1   1     3286.49     3268.48     76.40 o 
   0   1   1     5531.48     6002.40    254.43 o 
   1   1   1     1562.59     1636.37     18.98 o 
   2   1   1       96.76      135.68      5.51 o 
   3   1   1      852.61      921.44     21.47 o 
   4   1   1     3282.40     3456.08     48.74 o 
   5   1   1     1841.15     1809.62     26.80 o 
   6   1   1     3606.71     3600.66     57.19 o 
   7   1   1     1455.21     1472.02     20.19 o 
   8   1   1      719.07      726.30     15.28 o 
   9   1   1       21.35       24.82      3.66 o 
  10   1   1       58.81       63.05      5.61 o 
  11   1   1      358.70      345.93     13.40 o 
  12   1   1      133.04      145.11     13.64 o 
 -11   2   1      159.82      171.96      9.70 o 
 -10   2   1        0.61        1.32      4.04 o 
  -9   2   1      214.33      223.78      9.03 o 
  -8   2   1      560.36      565.78     14.87 o 
  -7   2   1        7.18        3.61      2.47 o 
  -6   2   1      130.45      166.74      4.39 o 
  -5   2   1      111.82      111.11      5.71 o 
  -4   2   1      259.74      291.60      5.63 o 
  -3   2   1      756.04      810.47     11.94 o 
  -2   2   1       37.68       45.21      2.62 o 
  -1   2   1     1000.43      976.45     14.61 o 
   0   2   1     1143.58     1169.28     13.97 o 
   1   2   1     8043.57     8219.64     79.43 o 
   2   2   1     9347.11     9777.93    164.08 o 
   3   2   1     5196.21     5415.77     86.71 o 
   4   2   1     2780.80     2994.62     45.17 o 
   5   2   1       76.26       79.59      2.64 o 
   6   2   1      703.17      727.71     11.63 o 
   7   2   1      661.65      658.41     11.11 o 
   8   2   1      543.07      571.39     15.42 o 
   9   2   1      272.73      285.52      8.79 o 
  10   2   1      232.75      246.30      8.74 o 
  11   2   1      184.58      201.70     20.72 o 
  12   2   1       88.55       94.81      7.30 o 
 -11   3   1      181.20      166.10     20.54 o 
 -10   3   1      820.17      815.27     22.13 o 
  -9   3   1      845.04      841.42     21.77 o 
  -8   3   1      126.95      131.25     12.01 o 
  -7   3   1      111.28      112.20      5.78 o 
  -6   3   1       70.74       62.89      7.04 o 
  -5   3   1      606.85      605.35      9.07 o 
  -4   3   1      168.35      128.55      5.46 o 
  -3   3   1      719.93      693.39     12.57 o 
  -2   3   1     1338.96     1379.01     18.00 o 
  -1   3   1     1357.38     1421.63     15.72 o 
   0   3   1       31.11       28.33      1.91 o 
   1   3   1     3699.66     3714.66     42.52 o 
   2   3   1     6478.52     6586.08     74.03 o 
   3   3   1     3249.63     3291.07     47.32 o 
   4   3   1       23.62       18.88      1.56 o 
   5   3   1      136.49      191.18      4.00 o 
   6   3   1      366.91      382.60      6.87 o 
   7   3   1      370.59      348.39      7.62 o 
   8   3   1     4383.32     4493.36     64.21 o 
   9   3   1     1075.32     1107.48     20.22 o 
  10   3   1        0.49        0.94      5.24 o 
  11   3   1        8.24        9.88      4.81 o 
  12   3   1      229.75      240.72     10.68 o 
 -11   4   1      423.89      421.33     16.29 o 
 -10   4   1       25.80       25.94      6.11 o 
  -9   4   1      432.27      409.53     14.43 o 
  -8   4   1      317.35      319.28     11.96 o 
  -7   4   1      558.14      540.57     42.20 o 
  -6   4   1      445.67      405.48     11.29 o 
  -5   4   1      534.93      488.80     13.48 o 
  -4   4   1      566.50      535.73      7.73 o 
  -3   4   1      733.93      799.01      9.29 o 
  -2   4   1     2787.57     2849.25     30.72 o 
  -1   4   1     9999.64    10184.02     97.71 o 
   0   4   1     5970.02     6207.72     76.15 o 
   1   4   1      169.57      147.00      3.65 o 
   2   4   1     3161.34     3253.66     36.61 o 
   3   4   1     4916.08     4959.55     54.97 o 
   4   4   1    15226.98    16019.45    216.36 o 
   5   4   1      281.31      246.19      5.30 o 
   6   4   1       23.80       40.02      2.39 o 
   7   4   1      386.76      417.40      7.97 o 
   8   4   1      932.48      941.67     16.89 o 
   9   4   1     1601.33     1602.75     30.42 o 
  10   4   1     1215.83     1251.41     25.31 o 
  11   4   1      398.71      409.53     12.24 o 
  12   4   1       54.74       48.31      5.76 o 
 -10   5   1      341.39      332.01     14.57 o 
  -9   5   1      180.99      166.92     10.10 o 
  -8   5   1        5.80        4.84      4.60 o 
  -7   5   1       66.88       54.58      4.13 o 
  -6   5   1        2.16        0.92      2.19 o 
  -5   5   1      211.79      212.57      6.47 o 
  -4   5   1      242.50      262.96      4.58 o 
  -3   5   1      533.15      510.91      7.28 o 
  -2   5   1      167.53      179.74      3.61 o 
  -1   5   1       95.11      113.60      2.28 o 
   0   5   1     2712.27     2868.40     26.06 o 
   1   5   1      332.25      291.16      4.55 o 
   2   5   1     2819.85     2869.27     28.13 o 
   3   5   1      367.05      374.07      5.42 o 
   4   5   1      263.80      307.82      4.43 o 
   5   5   1       14.78       22.53      2.49 o 
   6   5   1      807.55      807.20     14.74 o 
   7   5   1     1307.87     1231.99     20.88 o 
   8   5   1      386.11      426.84     10.06 o 
   9   5   1      116.27      121.74      5.59 o 
  10   5   1      410.96      398.49     32.49 o 
  11   5   1      188.43      193.55      8.78 o 
  12   5   1      463.35      484.23     14.27 o 
 -10   6   1      129.05      115.04     10.22 o 
  -9   6   1       80.38       70.06      5.77 o 
  -8   6   1       58.28       52.85      5.88 o 
  -7   6   1       30.57       27.79      4.03 o 
  -6   6   1      568.85      537.33     12.79 o 
  -5   6   1     1176.40     1176.65     20.52 o 
  -4   6   1     1332.57     1319.39     16.02 o 
  -3   6   1     1103.07     1103.42     12.85 o 
  -2   6   1       19.29       23.50      1.61 o 
  -1   6   1     2881.19     2745.01     24.21 o 
   0   6   1     5868.74     6126.07     53.75 o 
   1   6   1     2508.08     2548.90     23.31 o 
   2   6   1     1725.27     1897.34     20.35 o 
   3   6   1     1661.14     1775.37     18.92 o 
   4   6   1      546.20      557.73      7.23 o 
   5   6   1      320.60      311.73      5.91 o 
   6   6   1      910.35      946.88     17.14 o 
   7   6   1      198.96      217.17      7.06 o 
   8   6   1       14.86        8.90      2.95 o 
   9   6   1       95.15       78.52      5.79 o 
  10   6   1       11.67        7.62      4.20 o 
  11   6   1      454.08      439.16     16.22 o 
  12   6   1      240.58      244.44     10.47 o 
  -9   7   1      324.48      340.20     11.85 o 
  -8   7   1      638.48      617.98     15.77 o 
  -7   7   1      446.07      447.23     12.65 o 
  -6   7   1      285.72      276.04      9.41 o 
  -5   7   1       18.47       23.21      3.54 o 
  -4   7   1      113.81      110.23      3.47 o 
  -3   7   1     2514.06     2489.10     30.51 o 
  -2   7   1     2959.89     2788.28     24.18 o 
  -1   7   1     2190.07     2113.83     21.47 o 
   0   7   1       11.74       15.79      1.52 o 
   1   7   1     1029.67     1019.94     10.35 o 
   2   7   1     3048.19     3114.36     25.90 o 
   3   7   1     1476.17     1468.02     16.50 o 
   4   7   1     3512.52     3437.91     34.89 o 
   5   7   1      826.63      802.37      8.98 o 
   6   7   1      164.10      167.92      5.00 o 
   7   7   1      503.23      525.94     12.11 o 
   8   7   1     1451.16     1527.06     26.39 o 
   9   7   1     2970.16     2991.52     62.74 o 
  10   7   1      921.68      854.44     19.80 o 
  11   7   1       10.35        9.46      6.32 o 
  12   7   1       54.54       61.24      9.19 o 
  -9   8   1       64.45       67.67      7.01 o 
  -8   8   1        4.83       11.68      6.91 o 
  -7   8   1        6.71        1.68      4.32 o 
  -6   8   1      285.66      271.61     15.14 o 
  -5   8   1      502.26      502.34     18.41 o 
  -4   8   1     1074.77     1063.66     14.53 o 
  -3   8   1        2.68        4.02      1.99 o 
  -2   8   1       64.85       66.45      2.37 o 
  -1   8   1     1789.91     1819.13     18.86 o 
   0   8   1     1925.95     1871.49     16.74 o 
   1   8   1      128.66      104.57      2.67 o 
   2   8   1      510.59      522.23      7.86 o 
   3   8   1      919.66      923.19     11.03 o 
   4   8   1     1995.20     1955.21     21.53 o 
   5   8   1       33.14       33.68      2.19 o 
   6   8   1       85.30       87.10      4.59 o 
   7   8   1       81.83       89.74      4.20 o 
   8   8   1      354.98      359.34     10.35 o 
   9   8   1      140.96      129.10      7.51 o 
  10   8   1       84.74      107.73     18.91 o 
  11   8   1      220.54      225.83     12.04 o 
  12   8   1       29.47       33.04      6.23 o 
  -8   9   1       22.04       22.93      6.28 o 
  -7   9   1      219.50      253.73     11.10 o 
  -6   9   1      526.58      532.37     15.33 o 
  -5   9   1      558.87      561.91     13.17 o 
  -4   9   1       52.22       49.97      4.17 o 
  -3   9   1      442.50      438.01      8.37 o 
  -2   9   1     1913.12     1868.64     22.91 o 
  -1   9   1       11.79       10.49      1.78 o 
   0   9   1        6.84        7.06      1.45 o 
   1   9   1      124.25      125.81      3.14 o 
   2   9   1       99.86      105.15      3.40 o 
   3   9   1      116.90      112.89      3.33 o 
   4   9   1     1209.90     1220.79     15.91 o 
   5   9   1     1284.47     1315.86     16.65 o 
   6   9   1       66.24       65.58      4.02 o 
   7   9   1       13.23        7.11      2.84 o 
   8   9   1      372.70      369.46     11.40 o 
   9   9   1     1265.39     1194.16     26.37 o 
  10   9   1      560.46      554.47     16.49 o 
  11   9   1      149.00      153.27     25.75 o 
  12   9   1       89.74      102.24      8.87 o 
  -8  10   1      438.56      421.18     15.29 o 
  -7  10   1      451.81      498.85     16.22 o 
  -6  10   1        3.58       -0.79      4.99 o 
  -5  10   1     1318.66     1305.06     24.03 o 
  -4  10   1     2749.01     2731.70     37.33 o 
  -3  10   1     1093.41     1144.26     17.11 o 
  -2  10   1      232.46      215.99      5.99 o 
  -1  10   1       38.24       32.82      2.40 o 
   0  10   1      363.31      354.78      5.66 o 
   1  10   1      462.23      441.42      6.44 o 
   2  10   1     1229.00     1133.51     13.51 o 
   3  10   1      508.57      486.32      9.01 o 
   4  10   1      315.23      323.71      6.40 o 
   5  10   1       74.52       79.94      3.95 o 
   6  10   1      265.33      259.55      6.67 o 
   7  10   1     1291.78     1234.82     22.59 o 
   8  10   1      611.96      659.97     14.84 o 
   9  10   1      988.05      977.07     19.32 o 
  10  10   1       84.77       87.07     12.40 o 
  11  10   1      103.91       97.28      8.22 o 
  -7  11   1      435.28      450.79     16.31 o 
  -6  11   1      541.28      473.34     17.62 o 
  -5  11   1      327.53      322.58     14.32 o 
  -4  11   1        1.59        3.81      3.40 o 
  -3  11   1      217.02      205.55      6.71 o 
  -2  11   1      280.33      280.14      8.11 o 
  -1  11   1      339.38      347.62      8.11 o 
   0  11   1      551.39      568.72      9.10 o 
   1  11   1       52.74       72.06      3.44 o 
   2  11   1       69.24       59.67      2.96 o 
   3  11   1       71.30       80.09      4.52 o 
   4  11   1      868.75      854.81     13.63 o 
   5  11   1     1729.33     1735.51     21.57 o 
   6  11   1      814.33      820.69     13.17 o 
   7  11   1       16.83       21.64      5.34 o 
   8  11   1      887.53      866.45     23.26 o 
   9  11   1      823.21      848.64     18.40 o 
  10  11   1      563.01      550.48     14.38 o 
  11  11   1      274.56      256.83     13.78 o 
  -6  12   1       10.40        3.94      6.66 o 
  -5  12   1      319.09      305.98     21.95 o 
  -4  12   1      161.22      149.12      6.81 o 
  -3  12   1      262.93      254.34     10.24 o 
  -2  12   1       64.26       70.51      5.44 o 
  -1  12   1        1.93        5.08      2.63 o 
   0  12   1        3.97        2.31      2.14 o 
   1  12   1       67.62       74.51      3.73 o 
   2  12   1      146.17      143.03      5.33 o 
   3  12   1        7.41        6.20      2.76 o 
   4  12   1      251.19      233.47      7.20 o 
   5  12   1      106.04      107.99      4.68 o 
   6  12   1       28.44       23.75      3.14 o 
   7  12   1       77.00       91.73      6.77 o 
   8  12   1      371.45      374.68     16.14 o 
   9  12   1      220.99      205.83      9.57 o 
  10  12   1       12.32       13.81      5.22 o 
  -5  13   1      354.52      346.22     23.64 o 
  -4  13   1      375.10      376.82     15.51 o 
  -3  13   1       52.29       55.54      7.64 o 
  -2  13   1        8.81        9.90      4.27 o 
  -1  13   1       85.04       64.06      5.09 o 
   0  13   1      546.92      553.23     15.60 o 
   1  13   1      927.28      935.28     15.36 o 
   2  13   1      848.86      854.21     13.28 o 
   3  13   1      181.68      183.22      7.37 o 
   4  13   1      146.19      131.65      6.03 o 
   5  13   1      840.45      833.50     21.92 o 
   6  13   1      886.31      839.35     13.48 o 
   7  13   1      345.67      352.52     10.53 o 
   8  13   1       36.92       37.79      6.05 o 
   9  13   1      237.76      229.83      8.99 o 
  10  13   1      209.79      189.52     10.20 o 
  -3  14   1      247.46      244.41     13.46 o 
  -2  14   1      349.90      350.09     28.14 o 
  -1  14   1      196.47      200.51     29.18 o 
   0  14   1        4.49        3.17      3.45 o 
   1  14   1        0.58        2.49      3.26 o 
   2  14   1       53.72       52.72      6.83 o 
   3  14   1      614.69      635.63     16.23 o 
   4  14   1      677.11      714.48     15.23 o 
   5  14   1      316.95      333.86     10.78 o 
   6  14   1        4.55        5.75      3.57 o 
   7  14   1      277.04      302.49     16.67 o 
   8  14   1       93.24      101.51      7.89 o 
   9  14   1      256.89      273.63     10.19 o 
  -2  15   1       41.38       59.20     12.90 o 
  -1  15   1       40.80       51.78      9.99 o 
   0  15   1       54.95       63.15     10.54 o 
   1  15   1      441.86      468.04     13.40 o 
   2  15   1      713.78      785.42     19.51 o 
   3  15   1      211.51      205.65      9.95 o 
   4  15   1       32.77       41.99      6.52 o 
   5  15   1      345.24      331.76     12.33 o 
   6  15   1      122.23      114.38      8.15 o 
   7  15   1       64.48       63.74      7.66 o 
   8  15   1        2.50        4.22      6.27 o 
   0  16   1      337.62      340.63     15.11 o 
   1  16   1      336.56      340.69     15.31 o 
   2  16   1        0.12       -3.65      8.61 o 
   3  16   1        3.23       -2.65      6.58 o 
   4  16   1      191.52      179.73     11.45 o 
   5  16   1      197.59      214.97     10.87 o 
   6  16   1      171.24      147.41      9.05 o 
  -6 -15   2      608.35      584.61     15.35 o 
  -5 -15   2      527.08      523.42     17.55 o 
  -4 -15   2      227.04      230.18     12.00 o 
  -3 -15   2       49.24       55.46     11.79 o 
  -2 -15   2      167.88      175.08     14.13 o 
  -1 -15   2      388.91      379.99     15.73 o 
   0 -15   2      326.07      317.78     16.87 o 
   1 -15   2      123.83      142.03     12.82 o 
  -8 -14   2      198.77      185.19     10.25 o 
  -7 -14   2        8.46       -3.04      5.06 o 
  -6 -14   2      175.14      151.79     10.25 o 
  -5 -14   2      147.59      157.21      6.98 o 
  -4 -14   2       49.46       46.78      4.99 o 
  -3 -14   2       54.79       60.76      7.56 o 
  -2 -14   2      222.80      212.95     11.13 o 
  -1 -14   2      452.66      485.72     16.74 o 
   0 -14   2       23.73       22.53      4.76 o 
   1 -14   2      152.44      172.74     13.02 o 
   2 -14   2       69.45       89.04     14.54 o 
   3 -14   2       32.20       18.19     10.91 o 
  -9 -13   2      179.45      186.58      9.68 o 
  -8 -13   2      210.38      224.34     10.28 o 
  -7 -13   2        8.90       11.56      5.27 o 
  -6 -13   2      108.22       99.97      6.36 o 
  -5 -13   2      464.37      451.13     10.44 o 
  -4 -13   2      401.99      427.17     10.46 o 
  -3 -13   2       94.14       95.63      6.83 o 
  -2 -13   2       34.74       29.14      5.66 o 
  -1 -13   2       52.17       45.43      4.20 o 
   0 -13   2      115.52      101.41      6.28 o 
   1 -13   2       82.54      100.76      5.98 o 
   2 -13   2      156.31      166.21     16.76 o 
   3 -13   2       56.20       48.98      8.12 o 
   4 -13   2      333.10      339.82     27.70 o 
 -10 -12   2      106.03       97.83      7.38 o 
  -9 -12   2       84.04       83.14      6.94 o 
  -8 -12   2       20.63       17.58      5.13 o 
  -7 -12   2      692.37      673.63     16.44 o 
  -6 -12   2     1475.71     1487.77     32.01 o 
  -5 -12   2      794.43      779.25     16.30 o 
  -4 -12   2      955.00      884.43     15.19 o 
  -3 -12   2       19.04       13.52      3.43 o 
  -2 -12   2     1035.73     1053.34     17.90 o 
  -1 -12   2      977.03      996.45     15.48 o 
   0 -12   2      972.07      950.04     16.69 o 
   1 -12   2      346.93      335.75      9.11 o 
   2 -12   2       19.89       24.83      4.91 o 
   3 -12   2      102.33       98.25      9.02 o 
   4 -12   2      430.05      398.44     22.77 o 
   5 -12   2      186.89      191.97     22.58 o 
 -10 -11   2      168.05      162.77     10.29 o 
  -9 -11   2      450.54      458.54     12.71 o 
  -8 -11   2      402.20      386.67     14.13 o 
  -7 -11   2        2.20        9.02      4.14 o 
  -6 -11   2       72.73       71.13      5.82 o 
  -5 -11   2      640.76      626.35     11.40 o 
  -4 -11   2      341.99      343.00      8.33 o 
  -3 -11   2      676.23      654.72     14.49 o 
  -2 -11   2      286.65      258.39      9.16 o 
  -1 -11   2      272.82      257.09      6.82 o 
   0 -11   2       79.20       88.03      4.32 o 
   1 -11   2       20.80       17.60      2.96 o 
   2 -11   2      758.45      716.40     17.27 o 
   3 -11   2      169.34      182.36      8.64 o 
   4 -11   2      176.02      172.35      7.19 o 
   5 -11   2        1.02        5.42      4.74 o 
   6 -11   2       16.69       19.92      4.79 o 
 -11 -10   2       88.39       77.97      7.96 o 
 -10 -10   2      236.03      207.56     10.72 o 
  -9 -10   2      321.92      341.36     14.81 o 
  -8 -10   2      195.08      204.35      7.99 o 
  -7 -10   2       27.33       26.05      4.83 o 
  -6 -10   2      530.35      532.40     12.83 o 
  -5 -10   2     3143.67     3160.65     37.98 o 
  -4 -10   2     1359.67     1322.78     23.40 o 
  -3 -10   2       65.87       57.22      4.48 o 
  -2 -10   2       38.65       36.79      2.84 o 
  -1 -10   2      168.62      178.81      4.48 o 
   0 -10   2      412.26      445.62      8.82 o 
   1 -10   2      220.43      247.66      6.07 o 
   2 -10   2      502.62      485.08      9.10 o 
   3 -10   2       77.87       74.43      4.94 o 
   4 -10   2       44.31       45.03      4.46 o 
   5 -10   2      224.12      228.71      7.96 o 
   6 -10   2       44.81       34.64      4.94 o 
   7 -10   2       83.90       92.40      8.76 o 
 -11  -9   2       88.68       91.42      7.69 o 
 -10  -9   2       24.07       18.58      5.31 o 
  -9  -9   2     1464.35     1457.56     34.88 o 
  -8  -9   2      907.72      913.04     21.77 o 
  -7  -9   2     1592.36     1556.52     25.87 o 
  -6  -9   2       35.29       34.08      3.83 o 
  -5  -9   2      192.18      186.72      4.86 o 
  -4  -9   2     1214.77     1197.45     20.33 o 
  -3  -9   2     1015.72      970.71     14.53 o 
  -2  -9   2      247.61      227.43      4.57 o 
  -1  -9   2      677.50      686.61      9.24 o 
   0  -9   2      722.18      719.44      8.98 o 
   1  -9   2      161.69      149.19      4.48 o 
   2  -9   2       34.51       50.24      3.31 o 
   3  -9   2     1294.75     1321.70     23.64 o 
   4  -9   2     2225.65     2099.50     29.89 o 
   5  -9   2      337.54      381.97      9.52 o 
   6  -9   2       22.19       27.85      4.50 o 
   7  -9   2      429.95      446.36     17.28 o 
   8  -9   2      181.22      191.84     10.68 o 
 -12  -8   2       30.67       33.32      5.77 o 
 -11  -8   2      259.80      239.89     10.47 o 
 -10  -8   2      972.36     1043.92     39.42 o 
  -9  -8   2      850.78      866.79     20.40 o 
  -8  -8   2      132.00      141.76      7.66 o 
  -7  -8   2      262.60      246.89      9.69 o 
  -6  -8   2     1776.12     1709.69     26.98 o 
  -5  -8   2     6635.52     6454.94     88.56 o 
  -4  -8   2      918.39      890.95     11.87 o 
  -3  -8   2      630.66      645.71      8.92 o 
  -2  -8   2      177.15      197.91      3.76 o 
  -1  -8   2      672.43      688.49      8.37 o 
   0  -8   2      670.98      670.07      7.41 o 
   1  -8   2     1552.14     1516.50     15.54 o 
   2  -8   2     3739.89     3639.84     37.06 o 
   3  -8   2        3.23        5.53      2.80 o 
   4  -8   2       11.34       22.54      3.05 o 
   5  -8   2      962.69      923.87     15.82 o 
   6  -8   2      646.47      631.55     11.86 o 
   7  -8   2      527.56      553.78     15.86 o 
   8  -8   2       29.59       30.52      6.28 o 
   9  -8   2      178.66      198.92     11.04 o 
 -12  -7   2      145.37      145.20      8.51 o 
 -11  -7   2       37.10       36.19      5.18 o 
 -10  -7   2        4.07        4.93      3.92 o 
  -9  -7   2       39.11       38.03      4.79 o 
  -8  -7   2      210.80      212.46      8.44 o 
  -7  -7   2      403.91      426.52     12.79 o 
  -6  -7   2      948.05      895.86     19.22 o 
  -5  -7   2      532.13      502.69      9.08 o 
  -4  -7   2      136.43      135.20      3.07 o 
  -3  -7   2      735.65      745.21      9.47 o 
  -2  -7   2       78.27       80.29      1.95 o 
  -1  -7   2      207.67      207.07      3.55 o 
   0  -7   2      463.38      400.03      5.28 o 
   1  -7   2      559.05      626.93      7.17 o 
   2  -7   2       25.53       31.51      2.50 o 
   3  -7   2        6.30        9.54      2.22 o 
   4  -7   2      108.51      128.78      4.64 o 
   5  -7   2      570.76      559.67     10.14 o 
   6  -7   2      150.38      127.30      5.13 o 
   7  -7   2      119.57      107.31      7.09 o 
   8  -7   2       76.89       91.58      7.02 o 
   9  -7   2        7.96        7.58      5.24 o 
 -12  -6   2       31.50       32.51      4.98 o 
 -11  -6   2       44.62       40.45      4.69 o 
 -10  -6   2      987.00      937.46     19.79 o 
  -9  -6   2     1356.12     1381.73     26.45 o 
  -8  -6   2     1209.31     1236.83     26.93 o 
  -7  -6   2       13.08       18.50      2.88 o 
  -6  -6   2      446.02      447.34     10.50 o 
  -5  -6   2     1425.32     1448.28     21.18 o 
  -4  -6   2     2205.58     2122.85     22.95 o 
  -3  -6   2     3643.75     3621.94     36.16 o 
  -2  -6   2      818.04      753.00      9.26 o 
  -1  -6   2     1130.73     1170.36     14.12 o 
   0  -6   2      751.75      780.17      8.37 o 
   1  -6   2     1759.42     1705.78     14.52 o 
   2  -6   2     2546.92     2368.52     25.05 o 
   3  -6   2     2608.55     2610.99     28.60 o 
   4  -6   2     1121.28     1225.74     16.96 o 
   5  -6   2       45.86       31.28      2.74 o 
   6  -6   2       96.17      111.51      6.29 o 
   7  -6   2      627.64      611.90     15.33 o 
   8  -6   2      405.95      376.97     11.98 o 
   9  -6   2      656.28      677.28     17.33 o 
  10  -6   2        0.50       -5.50      5.10 o 
 -12  -5   2      573.01      582.00     15.36 o 
 -11  -5   2      218.57      208.85      8.21 o 
 -10  -5   2      114.76      124.93      5.84 o 
  -9  -5   2        3.61        2.06      3.03 o 
  -8  -5   2      455.28      448.65      8.42 o 
  -7  -5   2      172.73      178.19      6.58 o 
  -6  -5   2      234.97      248.52      5.69 o 
  -5  -5   2      538.44      589.81      9.35 o 
  -4  -5   2       94.44       84.83      2.85 o 
  -3  -5   2      674.18      736.18      8.47 o 
  -2  -5   2       83.22      106.62      2.41 o 
  -1  -5   2     4637.69     4784.00     41.60 o 
   0  -5   2     8658.94     8855.08     76.27 o 
   1  -5   2     4539.07     4522.09     34.85 o 
   2  -5   2      592.96      637.14      6.93 o 
   3  -5   2      346.03      289.03      5.21 o 
   4  -5   2     3727.64     3706.94     43.25 o 
   5  -5   2     2288.35     2277.23     27.99 o 
   6  -5   2      489.60      475.90     13.66 o 
   7  -5   2      169.84      164.21     10.00 o 
   8  -5   2       35.43       32.12      4.70 o 
   9  -5   2      328.40      277.03     18.67 o 
  10  -5   2      420.11      448.70     13.73 o 
 -12  -4   2       34.04       37.06      3.97 o 
 -11  -4   2        0.41        0.97      4.05 o 
 -10  -4   2      349.99      368.69     13.98 o 
  -9  -4   2      589.73      648.49     18.77 o 
  -8  -4   2      206.57      222.15     10.16 o 
  -7  -4   2      208.46      220.12      5.66 o 
  -6  -4   2       10.46       12.40      1.73 o 
  -5  -4   2      560.41      592.79      8.61 o 
  -4  -4   2      880.99      896.48     12.47 o 
  -3  -4   2     1282.91     1288.96     17.87 o 
  -2  -4   2     1200.67     1157.65     11.65 o 
  -1  -4   2        9.41       20.48      1.43 o 
   0  -4   2        0.02        0.30      0.73 o 
   1  -4   2      630.24      612.07      7.15 o 
   2  -4   2     6845.47     7537.69     65.01 o 
   3  -4   2     2413.10     2462.83     25.61 o 
   4  -4   2       39.06       55.66      2.40 o 
   5  -4   2      255.13      255.66      5.24 o 
   6  -4   2      133.57      106.17      5.31 o 
   7  -4   2        3.36        3.64      4.35 o 
   8  -4   2      188.76      187.83      7.61 o 
   9  -4   2      441.93      404.88     17.48 o 
  10  -4   2      123.25      130.10      8.48 o 
  11  -4   2       10.03        3.75      5.71 o 
 -11  -3   2      560.67      585.15     18.73 o 
 -10  -3   2      378.29      404.15     13.87 o 
  -9  -3   2       84.11       91.33      5.86 o 
  -8  -3   2      344.28      335.10      7.28 o 
  -7  -3   2      277.09      266.84      5.91 o 
  -6  -3   2      642.98      698.07     11.97 o 
  -5  -3   2      844.07      877.64     13.79 o 
  -4  -3   2     8048.05     8604.68    135.01 o 
  -3  -3   2     8224.67     8517.46     96.26 o 
  -2  -3   2     1461.34     1408.05     14.25 o 
  -1  -3   2       70.31       61.45      1.33 o 
   0  -3   2     7287.53     7337.89     76.46 o 
   1  -3   2    12336.09    12740.69    122.28 o 
   2  -3   2     8899.26     9717.53     83.04 o 
   3  -3   2       10.89       13.68      1.53 o 
   4  -3   2      595.31      619.27      8.21 o 
   5  -3   2       70.95       66.93      2.13 o 
   6  -3   2      505.16      487.66     10.30 o 
   7  -3   2      507.91      533.61     15.05 o 
   8  -3   2      194.58      217.18      7.58 o 
   9  -3   2      879.08      839.17     23.49 o 
  10  -3   2        5.82        4.19      5.52 o 
  11  -3   2      242.17      259.22     13.33 o 
 -12  -2   2      235.45      254.11      8.27 o 
 -11  -2   2       76.07       90.28      6.43 o 
 -10  -2   2      176.15      186.20      8.41 o 
  -6  -2   2      828.67      822.91     22.86 o 
  -5  -2   2       10.28        5.44      3.08 o 
  -4  -2   2      233.06      227.26      7.20 o 
  -3  -2   2     5677.89     5814.87     91.54 o 
  -2  -2   2     7033.23     7086.51    144.14 o 
  -1  -2   2     3299.86     3328.60     45.49 o 
   0  -2   2      211.07      230.09      3.97 o 
   1  -2   2    10143.93    10461.50    143.02 o 
   2  -2   2     9947.91    10502.64     89.39 o 
   3  -2   2      252.39      220.82      3.59 o 
   4  -2   2     1636.56     1706.26     18.86 o 
   5  -2   2     1132.29     1089.70     12.89 o 
   6  -2   2      359.29      351.08      8.98 o 
   7  -2   2       10.15       15.36      4.00 o 
   8  -2   2      386.35      349.60     22.19 o 
   9  -2   2      967.76     1000.71     25.79 o 
  10  -2   2      732.73      690.39     33.53 o 
  11  -2   2      459.06      438.77     16.47 o 
 -12  -1   2       68.27       74.00      7.83 o 
 -11  -1   2      168.54      205.36     10.42 o 
 -10  -1   2       34.50       39.14      4.86 o 
  -9  -1   2      104.05      109.34      6.48 o 
  -6  -1   2        2.13        4.58      4.86 o 
  -5  -1   2     1365.40     1468.29     47.06 o 
  -4  -1   2     5215.18     5383.72     91.30 o 
  -3  -1   2     3124.06     3153.75     69.65 o 
  -2  -1   2     1214.18     1228.40     22.41 o 
  -1  -1   2    10410.99    10914.81    157.57 o 
   0  -1   2    12950.08    13203.64    191.25 o 
   1  -1   2     6522.05     6544.75     78.55 o 
   2  -1   2      133.41      169.06      3.49 o 
   3  -1   2       16.64       23.37      1.83 o 
   4  -1   2      149.32      147.30      3.54 o 
   5  -1   2      653.80      693.19     14.03 o 
   6  -1   2      678.80      656.31     14.00 o 
   7  -1   2      126.66      134.54      7.54 o 
   8  -1   2      497.16      501.36     14.82 o 
   9  -1   2        2.88        2.04      3.98 o 
  10  -1   2        4.72        3.63      4.62 o 
  11  -1   2       28.00       36.65     11.14 o 
  12  -1   2      214.05      210.22     11.89 o 
 -12   0   2      180.32      195.40      8.71 o 
 -11   0   2      139.38      135.39      7.34 o 
 -10   0   2      132.10      123.80      5.70 o 
  -9   0   2      780.81      755.32     23.27 o 
  -8   0   2       62.56       60.79      6.73 o 
  -7   0   2     1695.68     1645.51     27.80 o 
  -6   0   2     1164.14     1091.83     44.66 o 
  -5   0   2      812.52      726.02     22.14 o 
  -4   0   2       27.11       13.68      6.26 o 
  -3   0   2      127.28      138.40      9.08 o 
  -2   0   2      188.37      210.14      5.58 o 
  -1   0   2      883.07      907.13     13.94 o 
   0   0   2     1055.32     1157.21     12.43 o 
   1   0   2     1832.16     1912.98     20.23 o 
   2   0   2     1185.81     1221.86     15.53 o 
   3   0   2       75.47       78.25      2.41 o 
   4   0   2       32.38       34.72      2.58 o 
   5   0   2      922.09      957.67     17.94 o 
   6   0   2     4350.04     4415.18     62.58 o 
   7   0   2     2603.37     2458.82     42.18 o 
   8   0   2       44.70       44.69      4.11 o 
   9   0   2      120.86      114.61      7.07 o 
  10   0   2      816.32      807.03     39.43 o 
  11   0   2      472.05      470.73     16.02 o 
  12   0   2      359.47      336.03     14.21 o 
 -12   1   2       54.83       51.41      7.14 o 
 -11   1   2       40.65       39.03      4.99 o 
 -10   1   2        3.87        0.02      3.36 o 
  -9   1   2      663.52      628.97     15.13 o 
  -8   1   2      528.45      515.84     15.34 o 
  -7   1   2     2290.31     2264.21     41.83 o 
  -6   1   2      405.54      377.34      8.34 o 
  -5   1   2      457.11      459.06     12.06 o 
  -4   1   2     4828.01     4860.58     96.04 o 
  -3   1   2    11227.27    11370.15    185.13 o 
  -2   1   2     9015.69     8939.35    149.77 o 
  -1   1   2      822.42      943.00     17.44 o 
   0   1   2      768.83      881.39      9.22 o 
   1   1   2      349.62      354.64      5.33 o 
   2   1   2     5511.61     5775.42     94.37 o 
   3   1   2     3858.24     4006.88     57.89 o 
   4   1   2     1023.60     1008.01     16.48 o 
   5   1   2      890.51      892.53     14.56 o 
   6   1   2      191.46      164.80      4.89 o 
   7   1   2      386.46      418.24     12.30 o 
   8   1   2     1439.61     1418.47     26.76 o 
   9   1   2     3166.63     3155.60     54.13 o 
  10   1   2      890.31      893.71     42.21 o 
  11   1   2       32.50       37.02      7.27 o 
  12   1   2      140.40      135.12      9.33 o 
 -11   2   2      134.43      156.94     11.71 o 
 -10   2   2      353.70      364.62     12.18 o 
  -9   2   2       16.60       18.59      3.78 o 
  -8   2   2        9.66        9.41      2.95 o 
  -7   2   2      772.98      759.50     13.64 o 
  -6   2   2      571.00      531.12      7.89 o 
  -5   2   2     1227.33     1212.96     20.88 o 
  -4   2   2      260.40      303.29      5.06 o 
  -3   2   2      717.65      759.58     11.19 o 
  -2   2   2     3730.75     3762.20     48.01 o 
  -1   2   2       52.80       63.91      2.25 o 
   0   2   2      654.48      687.86      8.07 o 
   1   2   2      587.06      590.86      7.72 o 
   2   2   2       10.08       10.79      0.95 o 
   3   2   2       80.64      112.48      3.73 o 
   4   2   2      163.77      167.47      6.05 o 
   5   2   2     3681.84     3797.11     45.50 o 
   6   2   2     2080.44     2064.99     44.95 o 
   7   2   2     1991.00     1936.73     34.13 o 
   8   2   2       29.51       29.44      4.29 o 
   9   2   2      916.99      903.33     19.39 o 
  10   2   2     2443.25     2478.57     44.54 o 
  11   2   2      410.50      394.14     13.88 o 
  12   2   2       21.56       25.60      9.34 o 
 -11   3   2      231.54      224.87     13.14 o 
 -10   3   2       55.55       43.86      5.87 o 
  -9   3   2        2.89        5.49      3.90 o 
  -8   3   2      452.36      440.37     13.07 o 
  -7   3   2     1358.95     1345.76     26.18 o 
  -6   3   2     1286.18     1306.83     21.31 o 
  -5   3   2      693.02      714.36     11.36 o 
  -4   3   2      813.79      840.51     12.60 o 
  -3   3   2     5843.45     6020.40     75.85 o 
  -2   3   2     1541.71     1552.12     17.22 o 
  -1   3   2      882.53      915.33     11.69 o 
   0   3   2       22.48       15.24      1.56 o 
   1   3   2        2.04       -2.65      1.33 o 
   2   3   2      177.31      178.93      2.63 o 
   3   3   2      653.03      757.13      9.87 o 
   4   3   2     4558.80     4964.86     80.84 o 
   5   3   2      435.33      402.91      7.22 o 
   6   3   2       67.64       51.47      2.54 o 
   7   3   2      124.49      121.08      5.44 o 
   8   3   2     1075.61     1060.22     19.41 o 
   9   3   2     1024.04     1017.07     21.25 o 
  10   3   2      156.73      169.91      7.97 o 
  11   3   2      195.67      215.14      9.23 o 
  12   3   2        0.23       -3.09      4.81 o 
 -11   4   2      311.82      297.82     13.41 o 
 -10   4   2      832.92      815.40     22.66 o 
  -9   4   2     1190.29     1212.70     36.12 o 
  -8   4   2      659.81      647.14     17.96 o 
  -7   4   2       72.50       64.80      5.39 o 
  -6   4   2      304.96      287.64      7.70 o 
  -5   4   2     2027.34     2011.94     31.04 o 
  -4   4   2      839.18      774.39     13.86 o 
  -3   4   2      536.95      521.38      6.45 o 
  -2   4   2      273.86      271.23      4.13 o 
  -1   4   2      166.26      165.72      2.41 o 
   0   4   2       39.49       42.25      1.77 o 
   1   4   2     2532.95     2645.46     28.52 o 
   2   4   2    13975.41    14093.75    134.19 o 
   3   4   2     4652.75     4603.65     44.83 o 
   4   4   2      657.92      634.33      8.57 o 
   5   4   2      381.41      378.25      8.26 o 
   6   4   2     5875.88     6026.56     97.01 o 
   7   4   2     4081.64     4040.94     69.56 o 
   8   4   2      329.25      331.09      8.01 o 
   9   4   2      112.13       97.69      8.29 o 
  10   4   2      299.92      291.31     10.10 o 
  11   4   2       67.62       72.79      7.05 o 
  12   4   2      229.19      225.52     10.10 o 
 -10   5   2      135.74      144.76     15.81 o 
  -9   5   2      223.43      230.20     16.64 o 
  -8   5   2      555.88      584.03     17.94 o 
  -7   5   2     2630.06     2547.18     53.95 o 
  -6   5   2     1376.59     1369.10     22.45 o 
  -5   5   2       13.15       14.21      2.05 o 
  -4   5   2      952.23      973.11     13.14 o 
  -3   5   2     1283.78     1300.17     15.14 o 
  -2   5   2     1652.10     1627.38     17.59 o 
  -1   5   2      370.60      353.01      4.27 o 
   0   5   2     1604.45     1704.06     15.49 o 
   1   5   2       12.92       22.69      1.17 o 
   2   5   2     2167.16     2292.81     20.83 o 
   3   5   2     3516.16     3647.80     36.28 o 
   4   5   2     2090.38     2102.34     21.70 o 
   5   5   2      846.78      794.05     10.61 o 
   6   5   2       56.18       61.82      4.24 o 
   7   5   2      489.61      532.11     11.47 o 
   8   5   2     1218.99     1228.84     45.49 o 
   9   5   2      438.50      422.66     11.21 o 
  10   5   2      589.95      570.01     19.65 o 
  11   5   2      496.18      498.70     22.25 o 
  12   5   2       40.59       47.50      5.99 o 
 -10   6   2       78.69       64.75     20.90 o 
  -9   6   2      466.60      417.24     16.33 o 
  -8   6   2      189.93      196.28      7.82 o 
  -7   6   2       12.40        8.77      3.32 o 
  -6   6   2        0.70        6.27      2.92 o 
  -5   6   2        3.42        2.10      2.19 o 
  -4   6   2       32.10       32.47      1.97 o 
  -3   6   2       30.06       27.64      2.01 o 
  -2   6   2      501.28      528.89      7.90 o 
  -1   6   2     1158.11     1102.67     10.66 o 
   0   6   2       12.65       10.03      1.01 o 
   1   6   2       11.73       22.27      1.30 o 
   2   6   2     2165.20     2090.99     19.75 o 
   3   6   2     1935.13     1818.79     18.24 o 
   4   6   2     1007.58      949.41     11.77 o 
   5   6   2      348.87      336.77      5.18 o 
   6   6   2      748.50      763.58     12.32 o 
   7   6   2      172.39      179.85      6.56 o 
   8   6   2       48.70       31.25      3.79 o 
   9   6   2       24.77       20.62      3.58 o 
  10   6   2        3.46        3.86      6.85 o 
  11   6   2       16.73       12.93      5.73 o 
  12   6   2        3.94       -0.12      4.64 o 
  -9   7   2      190.40      206.33      9.30 o 
  -8   7   2       28.89       26.68      4.81 o 
  -7   7   2     1332.73     1294.97     25.53 o 
  -6   7   2     1103.21     1054.36     21.47 o 
  -5   7   2      848.52      857.77     14.90 o 
  -4   7   2      600.73      619.40     10.70 o 
  -3   7   2      413.38      433.77      7.41 o 
  -2   7   2        2.49        3.29      1.32 o 
  -1   7   2      681.18      687.65      7.38 o 
   0   7   2     1875.20     1958.09     16.00 o 
   1   7   2      457.54      400.95      5.22 o 
   2   7   2       80.31       58.98      2.27 o 
   3   7   2        0.62        0.04      0.70 o 
   4   7   2      759.16      732.16      9.49 o 
   5   7   2     1228.38     1250.21     13.81 o 
   6   7   2      662.46      684.25     11.90 o 
   7   7   2      476.82      495.58      9.64 o 
   8   7   2      318.64      322.85      9.60 o 
   9   7   2      118.20      110.27      6.92 o 
  10   7   2      227.46      243.09     11.70 o 
  11   7   2      558.93      588.33     16.92 o 
  12   7   2      637.01      679.20     18.92 o 
  -9   8   2      611.43      643.61     17.40 o 
  -8   8   2      399.43      379.47     12.62 o 
  -7   8   2      312.35      310.99     11.02 o 
  -6   8   2        1.12        8.85      4.05 o 
  -5   8   2       15.65       18.03      4.13 o 
  -4   8   2       91.43       97.95      3.51 o 
  -3   8   2     2186.47     2179.28     23.93 o 
  -2   8   2     3475.59     3405.54     35.24 o 
  -1   8   2     1592.55     1560.24     16.69 o 
   0   8   2      259.77      258.17      4.11 o 
   1   8   2      478.91      458.98      5.91 o 
   2   8   2     3696.72     3527.02     29.38 o 
   3   8   2     4607.17     4516.31     39.76 o 
   4   8   2     3662.56     3437.27     34.86 o 
   5   8   2       47.21       49.23      2.81 o 
   6   8   2      870.46      845.48     14.44 o 
   7   8   2     1145.30     1094.55     17.64 o 
   8   8   2      665.66      658.68     12.38 o 
   9   8   2      312.82      316.64     11.93 o 
  10   8   2      119.61      128.13      7.36 o 
  11   8   2       62.20       68.40      7.14 o 
  12   8   2       74.74       82.89      7.74 o 
  -8   9   2       37.11       36.54      6.50 o 
  -7   9   2        1.35        2.67      4.86 o 
  -6   9   2      189.01      180.47      9.06 o 
  -5   9   2      538.34      539.69     20.50 o 
  -4   9   2      242.54      251.05      6.59 o 
  -3   9   2       23.97       24.54      2.77 o 
  -2   9   2      671.55      622.46      9.47 o 
  -1   9   2      103.05      101.43      3.26 o 
   0   9   2      102.35       97.47      2.85 o 
   1   9   2      496.08      484.05      6.38 o 
   2   9   2      328.59      322.47      5.25 o 
   3   9   2       96.56      101.17      3.59 o 
   4   9   2      283.23      282.16      5.63 o 
   5   9   2      251.26      242.73      6.56 o 
   6   9   2      229.00      255.32      5.31 o 
   7   9   2      674.52      676.73     13.07 o 
   8   9   2      215.19      227.11      9.28 o 
   9   9   2       56.01       58.16      4.76 o 
  10   9   2       30.32       19.65      4.90 o 
  11   9   2      473.55      472.65     26.55 o 
  12   9   2       63.16       45.98      7.48 o 
  -8  10   2       89.42       95.59      8.71 o 
  -7  10   2      101.73       90.89      8.03 o 
  -6  10   2       88.34       65.05      7.04 o 
  -5  10   2      377.23      402.42     11.44 o 
  -4  10   2        3.02        0.59      2.86 o 
  -3  10   2       96.76       97.34      4.59 o 
  -2  10   2     1682.11     1671.74     21.47 o 
  -1  10   2     1311.00     1323.80     14.54 o 
   0  10   2     2615.15     2667.86     27.05 o 
   1  10   2      128.78      142.71      3.80 o 
   2  10   2      354.38      361.41      6.12 o 
   3  10   2     1493.15     1452.92     15.53 o 
   4  10   2      584.70      576.62     10.30 o 
   5  10   2      154.86      146.49      4.32 o 
   6  10   2       64.76       62.37      3.37 o 
   7  10   2       58.86       50.71      4.44 o 
   8  10   2       37.60       35.70      4.58 o 
   9  10   2       96.49       93.80      6.24 o 
  10  10   2      230.11      259.60      9.43 o 
  11  10   2      141.84      125.17      8.34 o 
  -7  11   2       25.12       43.55      7.63 o 
  -6  11   2      262.46      275.55     12.36 o 
  -5  11   2      235.79      218.29     10.04 o 
  -4  11   2     1234.45     1248.99     20.44 o 
  -3  11   2     1411.53     1397.77     20.59 o 
  -2  11   2      352.89      359.53     11.22 o 
  -1  11   2       48.52       47.64      2.74 o 
   0  11   2      359.47      377.35      7.58 o 
   1  11   2     1534.44     1483.04     17.92 o 
   2  11   2     1594.37     1537.97     17.76 o 
   3  11   2      323.68      330.82      6.45 o 
   4  11   2      112.12      111.83      6.13 o 
   5  11   2       76.52       76.78      3.96 o 
   6  11   2      318.26      319.87      6.91 o 
   7  11   2     1053.88     1037.67     18.10 o 
   8  11   2     1690.90     1710.13     26.20 o 
   9  11   2      543.84      546.24     16.84 o 
  10  11   2      116.04      125.44      8.57 o 
  11  11   2      307.49      335.40      9.46 o 
  -6  12   2       13.32       17.34      7.04 o 
  -5  12   2       64.29       54.18      7.60 o 
  -4  12   2      110.40      123.59      6.23 o 
  -3  12   2        6.63        7.89      3.33 o 
  -2  12   2      787.09      799.12     17.54 o 
  -1  12   2     1226.77     1269.26     20.57 o 
   0  12   2      618.96      647.12     10.87 o 
   1  12   2       94.63       83.24      3.83 o 
   2  12   2        5.01        2.90      2.26 o 
   3  12   2      122.16      145.26      5.12 o 
   4  12   2      157.06      167.65      5.80 o 
   5  12   2      182.11      175.02      6.43 o 
   6  12   2       17.57       13.53      3.28 o 
   7  12   2       51.55       47.61      4.79 o 
   8  12   2      127.31      117.60      6.58 o 
   9  12   2        4.93        2.00      3.90 o 
  10  12   2      101.77      102.51      7.14 o 
  11  12   2      192.94      224.95      9.80 o 
  -5  13   2        0.48       -0.43      6.41 o 
  -4  13   2      100.12      102.41      8.76 o 
  -3  13   2      106.75      103.02      9.01 o 
  -2  13   2      999.23     1017.55     27.75 o 
  -1  13   2      132.08      134.42      6.87 o 
   0  13   2        0.63       -1.13      2.61 o 
   1  13   2      119.17      113.79      5.97 o 
   2  13   2       29.70       24.01      3.64 o 
   3  13   2      376.42      396.97     10.51 o 
   4  13   2     1289.39     1247.22     22.13 o 
   5  13   2      723.24      729.76     13.16 o 
   6  13   2        4.31        2.59      3.20 o 
   7  13   2      217.88      216.11      9.83 o 
   8  13   2      259.49      244.51     10.51 o 
   9  13   2      269.93      250.62     10.77 o 
  10  13   2      105.33       90.49      7.27 o 
  -4  14   2      460.33      493.50     17.71 o 
  -3  14   2       17.13       21.15      7.17 o 
  -2  14   2        0.62       -4.09      5.30 o 
  -1  14   2      270.97      260.26     15.75 o 
   0  14   2     1009.32     1057.91     22.36 o 
   1  14   2      691.01      723.70     13.38 o 
   2  14   2      138.07      154.07      6.06 o 
   3  14   2        3.98        6.45      3.90 o 
   4  14   2        9.38        4.86      4.09 o 
   5  14   2      171.34      152.58      8.75 o 
   6  14   2      106.77       93.15      5.37 o 
   7  14   2      444.63      470.17      9.63 o 
   8  14   2      105.31      129.21      8.77 o 
   9  14   2        0.86        3.79      5.09 o 
  -2  15   2      420.74      423.23     31.30 o 
  -1  15   2        9.23        7.13      7.65 o 
   0  15   2       23.70       24.12      8.42 o 
   1  15   2       90.92       94.70      7.53 o 
   2  15   2      371.80      387.56     13.34 o 
   3  15   2      933.98      902.46     20.77 o 
   4  15   2      197.69      207.82     10.11 o 
   5  15   2      355.72      361.36     12.88 o 
   6  15   2       37.27       22.62      4.93 o 
   7  15   2       62.18       61.84      4.95 o 
   8  15   2      315.80      328.12     16.86 o 
   0  16   2        2.87        2.18      6.52 o 
   1  16   2      169.70      179.33     11.65 o 
   2  16   2      325.96      361.76     13.73 o 
   3  16   2       56.89       47.11     10.36 o 
   4  16   2        4.34        5.05      5.77 o 
   5  16   2        1.20       -1.42      5.69 o 
   6  16   2        4.37       -2.69      5.40 o 
  -6 -15   3       76.71       68.33      7.02 o 
  -5 -15   3        0.56       -5.67      4.30 o 
  -4 -15   3       50.78       46.72      6.60 o 
  -3 -15   3      449.61      475.50     18.71 o 
  -2 -15   3      330.00      328.68     24.00 o 
  -1 -15   3      177.55      191.12     11.90 o 
   0 -15   3       55.93       41.76     14.15 o 
  -7 -14   3       48.64       52.09      7.19 o 
  -6 -14   3      183.12      185.45     12.32 o 
  -5 -14   3      134.43      103.57      6.80 o 
  -4 -14   3       90.41       78.83      6.22 o 
  -3 -14   3      163.28      155.80      9.17 o 
  -2 -14   3      406.31      426.97     15.54 o 
  -1 -14   3       44.44       27.32      6.97 o 
   0 -14   3      312.02      315.95     16.87 o 
   1 -14   3      730.09      789.82     26.74 o 
   2 -14   3      101.56       88.20     14.78 o 
  -9 -13   3       16.50        6.78      5.57 o 
  -8 -13   3      327.51      353.33     12.74 o 
  -7 -13   3      207.92      209.51     16.10 o 
  -6 -13   3       51.03       49.30      6.53 o 
  -5 -13   3       11.04        9.64      3.85 o 
  -4 -13   3       20.59       17.05      3.93 o 
  -3 -13   3        4.65       -2.64      3.36 o 
  -2 -13   3      357.30      361.88      9.97 o 
  -1 -13   3      916.10      908.09     19.37 o 
   0 -13   3       18.13       15.39      3.68 o 
   1 -13   3      141.38      131.23      8.28 o 
   2 -13   3      176.03      263.17     20.57 o 
   3 -13   3      275.74      293.96     21.75 o 
   4 -13   3        8.11        3.71      6.81 o 
  -9 -12   3      104.65      118.61      7.78 o 
  -8 -12   3      117.64      127.89      8.52 o 
  -7 -12   3       30.55       33.21      5.57 o 
  -6 -12   3       29.21       30.09      5.32 o 
  -5 -12   3       86.81       88.04      8.20 o 
  -4 -12   3      846.60      878.43     15.20 o 
  -3 -12   3     2523.06     2560.19     33.55 o 
  -2 -12   3     1395.98     1357.87     21.74 o 
  -1 -12   3      139.10      131.42      5.21 o 
   0 -12   3       38.07       34.85      4.02 o 
   1 -12   3     1588.11     1611.02     27.40 o 
   2 -12   3      934.32      928.91     21.18 o 
   3 -12   3      135.52      155.51     10.89 o 
   4 -12   3        7.41       -1.88      6.84 o 
   5 -12   3       95.88      109.39      9.92 o 
 -10 -11   3       23.63       15.65      6.26 o 
  -9 -11   3        2.97        0.46      4.26 o 
  -8 -11   3      273.91      287.74     10.13 o 
  -7 -11   3      584.29      588.60     14.58 o 
  -6 -11   3      927.06      865.30     21.32 o 
  -5 -11   3      659.03      647.35     11.72 o 
  -4 -11   3       29.74       27.94      3.53 o 
  -3 -11   3     1788.23     1762.58     25.44 o 
  -2 -11   3     1448.07     1426.01     20.78 o 
  -1 -11   3      943.74      948.93     13.55 o 
   0 -11   3      529.53      523.00     10.23 o 
   1 -11   3       66.46       57.14      4.42 o 
   2 -11   3      556.71      530.98     12.90 o 
   3 -11   3      535.82      526.95     14.89 o 
   4 -11   3      658.50      711.78     26.79 o 
   5 -11   3        9.31       12.90      5.15 o 
   6 -11   3       14.70       17.55      5.24 o 
 -11 -10   3       40.50       34.85      6.57 o 
 -10 -10   3       57.07       60.33      7.24 o 
  -9 -10   3      154.53      165.71     14.12 o 
  -8 -10   3       13.61       16.22      4.09 o 
  -7 -10   3       30.88       31.08      4.41 o 
  -6 -10   3      174.66      176.99      7.45 o 
  -5 -10   3       85.57       80.01      3.84 o 
  -4 -10   3     1141.67     1150.66     16.99 o 
  -3 -10   3     1378.65     1328.49     19.05 o 
  -2 -10   3     1475.76     1420.02     21.60 o 
  -1 -10   3      155.59      161.39      4.59 o 
   0 -10   3      108.66      114.04      6.45 o 
   1 -10   3      408.90      409.21      9.42 o 
   2 -10   3      320.17      334.55      8.22 o 
   3 -10   3      491.21      451.62     10.85 o 
   4 -10   3        3.57        4.37      4.16 o 
   5 -10   3        1.44       -2.12      3.54 o 
   6 -10   3       93.64      109.68      6.80 o 
   7 -10   3       61.29       60.01      8.19 o 
 -11  -9   3      551.03      573.02     17.18 o 
 -10  -9   3      355.50      362.95     26.41 o 
  -9  -9   3      207.85      195.40      9.70 o 
  -8  -9   3       29.34       26.82      5.16 o 
  -7  -9   3       27.06       20.49      3.58 o 
  -6  -9   3      359.24      351.29      9.66 o 
  -5  -9   3      719.49      727.86     12.11 o 
  -4  -9   3      185.36      195.95      5.53 o 
  -3  -9   3        0.78        1.89      2.20 o 
  -2  -9   3       47.39       47.41      2.97 o 
  -1  -9   3      770.77      789.44     10.81 o 
   0  -9   3       69.56       70.31      2.91 o 
   1  -9   3      160.35      174.55      5.38 o 
   2  -9   3      377.92      393.36      7.32 o 
   3  -9   3      443.85      425.71     10.00 o 
   4  -9   3       85.33       85.53      5.76 o 
   5  -9   3      146.85      142.49      6.72 o 
   6  -9   3      186.27      219.99      8.28 o 
   7  -9   3      161.40      135.62     11.63 o 
   8  -9   3      574.02      590.81     18.36 o 
 -11  -8   3       50.72       55.65      6.19 o 
 -10  -8   3      116.99      126.85      7.76 o 
  -9  -8   3      219.45      228.44     11.24 o 
  -8  -8   3      398.58      396.75     19.98 o 
  -7  -8   3     2183.49     2096.55     38.97 o 
  -6  -8   3       33.92       31.54      4.14 o 
  -5  -8   3        5.86        3.64      3.24 o 
  -4  -8   3      230.40      217.17      5.33 o 
  -3  -8   3     3130.86     3052.69     37.86 o 
  -2  -8   3     4805.12     4786.65     44.59 o 
  -1  -8   3     1533.30     1458.53     16.59 o 
   0  -8   3       29.62       32.56      1.96 o 
   1  -8   3     2168.96     2166.04     19.97 o 
   2  -8   3      771.35      765.28     10.03 o 
   3  -8   3      375.33      407.08      8.73 o 
   4  -8   3      970.25      933.67     14.96 o 
   5  -8   3     1506.90     1445.78     22.06 o 
   6  -8   3       69.77       68.81      4.52 o 
   7  -8   3      345.41      346.61     26.53 o 
   8  -8   3     1169.31     1176.11     26.79 o 
 -12  -7   3      147.11      180.67     15.14 o 
 -11  -7   3      185.98      183.69      9.80 o 
 -10  -7   3      288.31      258.39      9.88 o 
  -9  -7   3      309.28      292.80     10.21 o 
  -8  -7   3       46.93       46.26      4.73 o 
  -7  -7   3       24.03       23.20      3.95 o 
  -6  -7   3      210.83      183.59     10.85 o 
  -5  -7   3     2135.24     2142.74     32.05 o 
  -4  -7   3      306.03      304.28      5.22 o 
  -3  -7   3        4.33        8.67      1.58 o 
  -2  -7   3      816.80      781.85      9.38 o 
  -1  -7   3      390.10      384.63      5.66 o 
   0  -7   3      270.57      278.01      4.09 o 
   1  -7   3      301.10      300.21      4.20 o 
   2  -7   3      765.64      726.88      8.78 o 
   3  -7   3      342.15      354.06      6.69 o 
   4  -7   3      861.99      843.47     13.46 o 
   5  -7   3        4.18        9.26      2.65 o 
   6  -7   3      939.04      906.16     15.07 o 
   7  -7   3      567.09      576.05     17.92 o 
   8  -7   3      259.32      273.16     11.29 o 
   9  -7   3        7.83       -1.84      5.24 o 
 -12  -6   3        5.08        6.06      5.76 o 
 -11  -6   3        5.34        6.71      4.24 o 
 -10  -6   3      475.64      464.00     12.43 o 
  -9  -6   3      441.90      425.77     11.59 o 
  -8  -6   3       29.44       26.44      3.03 o 
  -7  -6   3      821.88      818.40     16.27 o 
  -6  -6   3     1790.12     1735.93     27.22 o 
  -5  -6   3     2772.19     2736.56     33.69 o 
  -4  -6   3      193.76      173.35      3.31 o 
  -3  -6   3      129.66      110.26      3.27 o 
  -2  -6   3      419.76      362.55      5.40 o 
  -1  -6   3     1699.40     1779.12     18.85 o 
   0  -6   3      452.16      440.53      5.14 o 
   1  -6   3      108.33      101.03      3.04 o 
   2  -6   3       19.67       17.00      1.44 o 
   3  -6   3      161.29      169.75      3.63 o 
   4  -6   3     2305.24     2423.39     30.23 o 
   5  -6   3     1387.11     1479.88     20.23 o 
   6  -6   3     1091.63     1022.49     15.97 o 
   7  -6   3       54.21       41.27      5.25 o 
   8  -6   3      109.65      105.77      9.68 o 
   9  -6   3      496.55      548.97     24.50 o 
 -12  -5   3       73.66       74.98      6.88 o 
 -11  -5   3        7.77        0.92      3.02 o 
 -10  -5   3      679.65      641.84     17.52 o 
  -9  -5   3     1123.11     1128.31     21.53 o 
  -8  -5   3      914.62      972.25     18.95 o 
  -7  -5   3      165.40      178.14      6.29 o 
  -6  -5   3      675.95      657.85     11.26 o 
  -5  -5   3     1221.01     1213.49     16.18 o 
  -4  -5   3     1991.05     1923.44     26.26 o 
  -3  -5   3     2780.57     2910.05     30.75 o 
  -2  -5   3       70.28       63.63      2.34 o 
  -1  -5   3      203.49      202.51      3.03 o 
   0  -5   3       28.04       44.16      1.63 o 
   1  -5   3       47.09       54.77      1.77 o 
   2  -5   3     4636.63     4649.66     43.54 o 
   3  -5   3     7501.79     7642.36     71.29 o 
   4  -5   3     1489.21     1450.22     19.69 o 
   5  -5   3       22.53       12.78      2.20 o 
   6  -5   3      203.10      219.45      5.46 o 
   7  -5   3     1023.02     1076.68     22.26 o 
   8  -5   3     1494.88     1415.15     28.01 o 
   9  -5   3      157.49      168.84     11.47 o 
  10  -5   3        1.25       -2.55      4.80 o 
 -10  -4   3      373.10      389.53     14.15 o 
  -9  -4   3      163.83      159.88      7.55 o 
  -8  -4   3      243.66      226.03      8.56 o 
  -7  -4   3     1426.17     1489.85     27.61 o 
  -6  -4   3     2467.45     2506.72     29.41 o 
  -5  -4   3     1221.34     1225.44     18.93 o 
  -4  -4   3        3.27        3.54      1.17 o 
  -3  -4   3      319.75      345.88      4.59 o 
  -2  -4   3     3802.27     3968.26     43.69 o 
  -1  -4   3     3783.79     3863.59     31.00 o 
   0  -4   3      335.77      307.63      3.85 o 
   1  -4   3       68.54       58.29      2.32 o 
   2  -4   3      800.03      857.58      9.07 o 
   3  -4   3     4257.59     4491.17     42.15 o 
   4  -4   3     3055.05     3113.80     33.92 o 
   5  -4   3     1516.96     1492.28     19.44 o 
   6  -4   3     1313.92     1227.23     23.52 o 
   7  -4   3       49.21       33.97      4.20 o 
   8  -4   3      186.56      179.31      8.72 o 
   9  -4   3      338.02      327.08     15.24 o 
  10  -4   3      205.98      204.54      9.95 o 
  -7  -3   3      222.77      230.07      5.51 o 
  -6  -3   3       45.18       48.80      3.16 o 
  -5  -3   3      564.07      633.30     10.79 o 
  -4  -3   3      408.66      443.24      7.06 o 
  -3  -3   3       10.17        6.89      1.40 o 
  -2  -3   3      361.23      352.66      4.98 o 
  -1  -3   3     2433.40     2446.26     22.34 o 
   0  -3   3     4649.84     4625.42     52.23 o 
   1  -3   3      235.42      230.02      3.32 o 
   2  -3   3      821.75      837.87      9.01 o 
   3  -3   3       92.45       57.44      2.11 o 
   4  -3   3     2853.35     2745.65     29.89 o 
   5  -3   3      755.58      751.84     10.97 o 
   6  -3   3      106.50       99.20      4.97 o 
   7  -3   3      329.03      298.57     10.06 o 
   8  -3   3      183.37      179.80      7.41 o 
   9  -3   3      166.19      176.78      7.84 o 
  10  -3   3       25.56       22.43      4.79 o 
  11  -3   3       73.17       81.75      6.78 o 
  -6  -2   3     1425.61     1365.84     33.77 o 
  -5  -2   3     4838.35     4866.41     83.98 o 
  -4  -2   3     3349.76     3245.75     46.94 o 
  -3  -2   3      306.42      405.40      5.84 o 
  -2  -2   3       13.04       15.25      1.45 o 
  -1  -2   3       37.16       49.10      2.05 o 
   0  -2   3     5423.29     5443.53     96.48 o 
   1  -2   3     1723.13     1659.04     18.20 o 
   2  -2   3     2104.22     2153.44     20.37 o 
   3  -2   3      401.14      438.20      6.29 o 
   4  -2   3      889.68      950.27     12.23 o 
   5  -2   3     2099.47     2154.23     25.09 o 
   6  -2   3     1687.56     1666.93     25.40 o 
   7  -2   3      871.05      844.84     14.90 o 
   8  -2   3      393.83      398.87     10.50 o 
   9  -2   3       77.04       85.94      5.38 o 
  10  -2   3       51.99       37.52      6.64 o 
  11  -2   3      189.79      203.44     15.28 o 
  -7  -1   3      323.71      314.97     20.63 o 
  -6  -1   3        9.79       11.04      5.72 o 
  -5  -1   3      538.57      579.78     18.26 o 
  -4  -1   3        1.03        2.10      2.00 o 
  -3  -1   3       54.53       49.77      2.15 o 
  -2  -1   3      313.23      298.50      4.98 o 
  -1  -1   3     6213.97     6450.53     66.82 o 
   0  -1   3     7889.18     8171.76     91.99 o 
   1  -1   3     3026.43     3202.57     42.25 o 
   2  -1   3      531.20      480.73      5.77 o 
   3  -1   3     4602.60     4514.01     46.85 o 
   4  -1   3     5704.70     5784.16     59.70 o 
   5  -1   3      500.00      538.81      7.47 o 
   6  -1   3       89.58       95.13      5.25 o 
   7  -1   3      898.25      855.43     14.73 o 
   8  -1   3      815.89      815.70     21.63 o 
   9  -1   3      643.46      613.09     18.54 o 
  10  -1   3      367.40      388.30     14.82 o 
  11  -1   3     1063.61     1038.37     28.39 o 
 -12   0   3       10.23        9.83      3.84 o 
 -11   0   3       23.26       23.14      3.49 o 
 -10   0   3      887.77      871.54     26.19 o 
  -9   0   3     2279.14     2229.73     59.39 o 
  -8   0   3       96.62       96.09     13.67 o 
  -7   0   3       11.94       11.98      6.96 o 
  -6   0   3      176.52      183.28     14.68 o 
  -5   0   3      179.03      224.39     10.57 o 
  -4   0   3       12.47       16.64      3.57 o 
  -3   0   3       34.30       38.37      2.27 o 
  -2   0   3      185.19      181.20      3.85 o 
  -1   0   3    14368.70    14769.19    317.49 o 
   0   0   3     1170.67     1331.01     13.68 o 
   1   0   3      375.81      354.14      5.16 o 
   2   0   3      805.56      818.13      9.57 o 
   3   0   3        6.29        8.86      0.97 o 
   4   0   3      193.09      219.60      3.72 o 
   5   0   3      109.75       99.69      2.81 o 
   6   0   3      247.84      243.45      7.74 o 
   7   0   3      257.05      255.85     10.40 o 
   8   0   3       63.16       63.95      4.91 o 
   9   0   3      187.81      186.16     10.69 o 
  10   0   3      131.96      122.42      8.43 o 
  11   0   3      177.83      165.56     16.98 o 
  12   0   3      117.89      123.66      9.75 o 
 -12   1   3      467.62      496.97     14.57 o 
 -11   1   3      678.78      678.29     33.35 o 
 -10   1   3       83.66       85.17      5.08 o 
  -9   1   3      546.58      532.08     18.28 o 
  -8   1   3      543.80      549.61     13.03 o 
  -7   1   3      876.81      849.61     16.09 o 
  -6   1   3      328.09      322.81      8.66 o 
  -5   1   3     1950.34     1898.83     31.30 o 
  -4   1   3     5506.95     5695.42    115.83 o 
  -3   1   3     3268.55     3361.66     48.93 o 
  -2   1   3        6.49        7.99      1.09 o 
  -1   1   3    19579.14    19477.72    278.35 o 
   0   1   3    34455.52    34433.75    354.83 o 
   1   1   3     2331.47     2355.68     27.45 o 
   2   1   3      648.35      673.78      7.67 o 
   3   1   3     2219.10     2306.74     31.33 o 
   4   1   3     4249.01     4419.70     49.98 o 
   5   1   3     3989.33     4057.26     65.79 o 
   6   1   3     1814.79     1808.99     27.73 o 
   7   1   3      517.87      516.51     14.69 o 
   8   1   3      238.58      224.18     13.77 o 
   9   1   3      605.56      635.18     15.67 o 
  10   1   3     1595.02     1642.17     37.83 o 
  11   1   3      809.29      864.74     24.08 o 
  12   1   3      330.46      348.35     21.84 o 
 -11   2   3      260.44      255.39     10.52 o 
 -10   2   3     1208.39     1251.36     28.20 o 
  -9   2   3      490.99      509.82     13.75 o 
  -8   2   3      738.51      752.81     17.50 o 
  -7   2   3      842.36      817.65     14.40 o 
  -6   2   3        7.54        8.23      1.61 o 
  -5   2   3        4.29        4.00      1.04 o 
  -4   2   3     1792.22     1756.57     21.68 o 
  -3   2   3     2510.07     2463.76     27.14 o 
  -2   2   3     2777.42     2858.56     37.25 o 
  -1   2   3      171.20      171.17      3.05 o 
   0   2   3      313.77      278.15      4.05 o 
   1   2   3     8484.26     8528.98     88.94 o 
   2   2   3     1035.35     1012.43     10.96 o 
   3   2   3     3433.66     3489.86     39.62 o 
   4   2   3     1235.75     1292.46     14.84 o 
   5   2   3       84.62       60.06      3.38 o 
   6   2   3       20.94       19.94      2.69 o 
   7   2   3       45.62       35.57      3.39 o 
   8   2   3     1243.42     1260.33     22.60 o 
   9   2   3     1449.65     1467.82     28.80 o 
  10   2   3       51.76       50.26      5.41 o 
  11   2   3       29.19       24.00      5.77 o 
  12   2   3      276.32      260.90     12.66 o 
 -11   3   3       54.62       47.08      6.39 o 
 -10   3   3        5.23        5.56      4.47 o 
  -9   3   3      163.77      141.49      7.69 o 
  -8   3   3        0.03       -0.17      3.32 o 
  -7   3   3      330.28      331.14     14.02 o 
  -6   3   3      809.84      792.37     14.31 o 
  -5   3   3     1361.44     1410.12     19.85 o 
  -4   3   3      791.32      738.57     11.45 o 
  -3   3   3     1170.65     1167.35     17.04 o 
  -2   3   3      154.56      160.21      2.64 o 
  -1   3   3      228.30      222.81      4.04 o 
   0   3   3     2188.04     2281.48     27.13 o 
   1   3   3     3053.49     3133.09     34.17 o 
   2   3   3      615.09      622.95      6.21 o 
   3   3   3     9040.62     9747.46     88.36 o 
   4   3   3     1904.07     1962.90     21.38 o 
   5   3   3      797.70      844.49     16.90 o 
   6   3   3       83.29      100.52      3.98 o 
   7   3   3      166.85      167.39      6.20 o 
   8   3   3      140.95      139.32     11.08 o 
   9   3   3      249.56      252.00      9.27 o 
  10   3   3      316.10      312.13     11.00 o 
  11   3   3       98.68       98.09      9.83 o 
  12   3   3      211.94      195.34     11.14 o 
 -11   4   3      149.13      170.91     10.14 o 
 -10   4   3       81.72       77.13      7.40 o 
  -9   4   3       37.17       34.14     10.80 o 
  -8   4   3      389.76      384.13     12.89 o 
  -7   4   3       75.44       76.74      6.12 o 
  -6   4   3     2298.54     2303.21     35.48 o 
  -5   4   3      751.88      718.74     13.60 o 
  -4   4   3      233.61      227.54      6.27 o 
  -3   4   3     1430.56     1516.03     26.91 o 
  -2   4   3      824.08      809.89     10.07 o 
  -1   4   3     1534.04     1535.80     14.20 o 
   0   4   3     1329.48     1379.89     13.20 o 
   1   4   3      105.79      122.07      2.53 o 
   2   4   3       11.19       12.43      0.91 o 
   3   4   3      625.01      671.21      7.46 o 
   4   4   3      379.49      387.23      4.82 o 
   5   4   3     1364.73     1238.04     14.70 o 
   6   4   3     2430.94     2395.40     32.92 o 
   7   4   3      301.07      271.90      7.10 o 
   8   4   3       39.42       46.45      4.14 o 
   9   4   3      314.72      326.09     12.37 o 
  10   4   3     1150.18     1160.25     24.93 o 
  11   4   3      550.81      531.31     15.35 o 
  12   4   3      119.99      125.51      8.32 o 
 -10   5   3      525.24      525.29     17.84 o 
  -9   5   3      469.52      469.84     16.25 o 
  -8   5   3      271.96      277.71     11.77 o 
  -7   5   3        1.57        0.34      3.98 o 
  -6   5   3        9.24       12.91      3.45 o 
  -5   5   3     1752.55     1745.65     25.55 o 
  -4   5   3     8638.11     8485.88     94.03 o 
  -3   5   3     4358.99     4491.88     46.71 o 
  -2   5   3     1408.94     1494.71     17.16 o 
  -1   5   3     2706.63     2762.81     23.77 o 
   0   5   3     4521.92     4499.35     37.90 o 
   1   5   3     3046.93     3014.88     23.79 o 
   2   5   3      273.31      236.54      3.51 o 
   3   5   3       18.35       41.97      1.73 o 
   4   5   3      791.62      812.39      8.78 o 
   5   5   3      934.62      931.90      9.98 o 
   6   5   3     2524.64     2490.22     30.50 o 
   7   5   3     1304.49     1323.64     20.72 o 
   8   5   3      557.15      585.62     11.91 o 
   9   5   3      311.71      289.07     10.38 o 
  10   5   3      135.50      123.08      7.35 o 
  11   5   3      423.49      434.79     13.95 o 
  12   5   3      492.47      483.95     25.52 o 
 -10   6   3       19.17       27.52      6.96 o 
  -9   6   3       36.15       39.13      7.00 o 
  -8   6   3       23.81       27.41      7.05 o 
  -7   6   3      847.81      852.00     17.59 o 
  -6   6   3      489.11      485.83     10.28 o 
  -5   6   3      176.11      173.32      5.46 o 
  -4   6   3      277.37      287.38      6.04 o 
  -3   6   3     1277.12     1237.31     16.61 o 
  -2   6   3     3078.90     3029.06     32.94 o 
  -1   6   3      697.00      695.66      8.51 o 
   0   6   3      292.73      329.46      4.19 o 
   1   6   3       23.75       28.38      1.48 o 
   2   6   3      211.55      232.53      5.08 o 
   3   6   3      579.99      667.34      6.87 o 
   4   6   3      395.15      399.10      5.81 o 
   5   6   3     2424.83     2412.59     22.03 o 
   6   6   3      735.35      699.37     11.21 o 
   7   6   3      337.36      295.03      7.06 o 
   8   6   3      438.04      408.02      9.91 o 
   9   6   3     1525.69     1487.87     30.46 o 
  10   6   3      644.81      645.33     17.35 o 
  11   6   3      100.14      103.88     16.17 o 
  12   6   3        6.17        1.28      5.08 o 
  -9   7   3      108.13      103.52      6.85 o 
  -8   7   3     1961.96     2025.62     71.14 o 
  -7   7   3      696.68      698.72     16.19 o 
  -6   7   3      514.93      488.56     12.55 o 
  -5   7   3      646.02      659.07     13.14 o 
  -4   7   3      463.57      481.68      8.86 o 
  -3   7   3     3890.33     3956.18     48.54 o 
  -2   7   3     1866.78     1823.39     21.48 o 
  -1   7   3        2.11        2.95      0.95 o 
   0   7   3       58.85       57.81      1.82 o 
   1   7   3       70.69       94.34      2.42 o 
   2   7   3       36.02       35.67      1.63 o 
   3   7   3      736.36      755.65      7.78 o 
   4   7   3      851.17      767.54     10.52 o 
   5   7   3      113.92      105.66      2.99 o 
   6   7   3       43.59       38.30      2.52 o 
   7   7   3      219.35      230.09      6.19 o 
   8   7   3      339.34      368.05      8.04 o 
   9   7   3      551.67      505.88     13.11 o 
  10   7   3      133.12      135.60      8.28 o 
  11   7   3       40.35       44.32      8.74 o 
  12   7   3       39.34       36.95      6.42 o 
  -9   8   3      102.47      111.27     11.13 o 
  -8   8   3        2.68        5.68      5.29 o 
  -7   8   3      493.79      528.81     14.44 o 
  -6   8   3     1445.52     1453.88     28.35 o 
  -5   8   3     1926.45     1850.37     29.66 o 
  -4   8   3       36.23       37.71      4.48 o 
  -3   8   3     1334.52     1358.87     17.42 o 
  -2   8   3      220.37      178.45      4.51 o 
  -1   8   3     1681.02     1607.37     16.14 o 
   0   8   3     1336.15     1336.72     12.20 o 
   1   8   3     3220.68     3309.44     25.66 o 
   2   8   3     2144.62     2114.19     18.62 o 
   3   8   3      312.52      311.41      4.84 o 
   4   8   3      705.44      689.13     10.12 o 
   5   8   3      908.54      936.53     11.65 o 
   6   8   3     3683.65     3719.57     37.33 o 
   7   8   3      898.04      896.74     15.49 o 
   8   8   3       25.71       21.21      3.22 o 
   9   8   3      768.36      734.99     14.11 o 
  10   8   3     1085.97     1133.01     32.48 o 
  11   8   3      750.91      717.68     20.13 o 
  12   8   3       29.25       21.80      7.27 o 
  -8   9   3      650.88      634.94     17.63 o 
  -7   9   3      343.23      341.43     12.34 o 
  -6   9   3      223.26      249.01     10.34 o 
  -5   9   3      769.94      769.56     19.95 o 
  -4   9   3      885.08      891.88     16.46 o 
  -3   9   3     3805.28     3761.59     39.19 o 
  -2   9   3       13.42       19.45      3.18 o 
  -1   9   3       88.84       96.10      3.18 o 
   0   9   3       57.52       52.83      2.19 o 
   1   9   3     1047.86     1025.53     11.00 o 
   2   9   3     1440.05     1387.67     13.40 o 
   3   9   3      777.73      728.79      8.77 o 
   4   9   3      973.76      952.23     12.94 o 
   5   9   3       35.29       43.49      2.84 o 
   6   9   3      402.48      406.19      6.73 o 
   7   9   3      223.26      231.58      7.63 o 
   8   9   3      580.61      572.20     10.98 o 
   9   9   3      233.55      251.06      7.49 o 
  10   9   3       44.56       38.93      3.91 o 
  11   9   3        0.47       -2.16      4.98 o 
  12   9   3      146.85      153.87     10.31 o 
  -8  10   3       40.10       46.20      8.53 o 
  -7  10   3       16.51       13.67      6.08 o 
  -6  10   3       15.33        7.98      5.31 o 
  -5  10   3      153.33      165.87     11.47 o 
  -4  10   3       84.80       86.69      5.20 o 
  -3  10   3      200.33      185.11      6.00 o 
  -2  10   3       89.17       80.99      4.08 o 
  -1  10   3      165.27      161.38      4.96 o 
   0  10   3      200.93      178.80      4.42 o 
   1  10   3     2629.49     2618.71     28.61 o 
   2  10   3     1711.82     1668.47     16.78 o 
   3  10   3     1273.20     1257.97     13.96 o 
   4  10   3       16.12        5.04      2.12 o 
   5  10   3       20.34       11.52      2.43 o 
   6  10   3     1572.68     1574.22     19.90 o 
   7  10   3      677.49      648.50     11.86 o 
   8  10   3      152.58      158.96      5.64 o 
   9  10   3      193.83      196.15      6.81 o 
  10  10   3      192.87      178.22      6.69 o 
  11  10   3       60.01       66.03     12.19 o 
  -7  11   3      779.68      789.08     21.56 o 
  -6  11   3       25.24       16.88     13.18 o 
  -5  11   3       78.76       71.36      6.14 o 
  -4  11   3        0.23       -0.63      3.53 o 
  -3  11   3      217.14      209.09      6.66 o 
  -2  11   3      603.52      616.89     11.52 o 
  -1  11   3      929.28      929.80     12.60 o 
   0  11   3       11.23       15.71      2.33 o 
   1  11   3      545.61      599.80     10.53 o 
   2  11   3        9.53       12.05      2.19 o 
   3  11   3      640.12      637.53      9.96 o 
   4  11   3     1285.27     1268.92     20.51 o 
   5  11   3     1317.41     1228.94     19.41 o 
   6  11   3      532.85      541.91      9.68 o 
   7  11   3      102.89       95.96      6.49 o 
   8  11   3       22.39       24.91      4.41 o 
   9  11   3        6.54        4.87      4.10 o 
  10  11   3      203.05      192.80      8.53 o 
  11  11   3      281.99      291.99     11.42 o 
  -6  12   3      181.12      224.79     11.79 o 
  -5  12   3      406.23      416.99     15.27 o 
  -4  12   3       39.77       29.52      5.12 o 
  -3  12   3      539.79      560.41     18.60 o 
  -2  12   3      271.25      262.27      8.17 o 
  -1  12   3      390.33      383.92     10.75 o 
   0  12   3      601.42      606.05     10.25 o 
   1  12   3      714.66      683.98     11.57 o 
   2  12   3     1501.89     1500.88     18.60 o 
   3  12   3     1615.25     1663.17     17.41 o 
   4  12   3        3.78        4.50      2.51 o 
   5  12   3     1067.75     1060.95     15.12 o 
   6  12   3     1537.83     1574.55     20.06 o 
   7  12   3      316.48      322.54      7.90 o 
   8  12   3      235.32      219.94      8.86 o 
   9  12   3        4.91        1.76      4.29 o 
  10  12   3       59.47       58.82      7.93 o 
  11  12   3      130.81      112.49      7.76 o 
  -5  13   3       72.86       67.55      8.38 o 
  -4  13   3       27.49       21.56      7.30 o 
  -3  13   3       34.42       40.73      5.04 o 
  -2  13   3        8.12        9.18      4.12 o 
  -1  13   3      332.38      352.10     10.69 o 
   0  13   3      756.07      745.45     18.49 o 
   1  13   3       96.13      103.55      5.03 o 
   2  13   3       16.82       13.62      3.12 o 
   3  13   3       22.60       21.56      4.15 o 
   4  13   3      923.20      898.09     18.37 o 
   5  13   3      263.21      229.87      6.77 o 
   6  13   3      194.64      186.96      6.46 o 
   7  13   3       81.28       77.22      4.31 o 
   8  13   3      227.62      227.25     10.30 o 
   9  13   3       68.35       61.32      6.04 o 
  10  13   3      129.08      126.60      7.60 o 
  -4  14   3       94.50      105.94     14.63 o 
  -3  14   3      693.29      663.51     27.57 o 
  -2  14   3     1382.40     1435.62     30.21 o 
  -1  14   3      871.19      849.67     21.05 o 
   0  14   3       46.71       51.28      5.74 o 
   1  14   3       52.64       46.86      4.14 o 
   2  14   3     2077.36     2056.47     28.07 o 
   3  14   3      263.40      257.02     10.15 o 
   4  14   3      337.73      354.47     10.48 o 
   5  14   3       93.43      107.97      5.44 o 
   6  14   3      198.59      194.79      6.67 o 
   7  14   3      278.26      276.83      7.46 o 
   8  14   3      160.30      178.14      8.44 o 
   9  14   3      155.30      183.45      8.75 o 
  -2  15   3      436.67      421.43     14.90 o 
  -1  15   3      101.91      106.02     11.58 o 
   0  15   3      790.75      852.91     23.31 o 
   1  15   3      532.86      552.30     13.19 o 
   2  15   3      228.68      248.40     12.66 o 
   3  15   3      215.29      198.79     12.03 o 
   4  15   3      118.14       97.68      7.88 o 
   5  15   3        9.96        5.85      5.19 o 
   6  15   3      712.51      686.87     16.93 o 
   7  15   3      760.74      761.81     14.41 o 
   8  15   3      237.26      242.79     10.47 o 
   0  16   3       18.77       22.92      7.44 o 
   1  16   3       87.17       77.67     10.07 o 
   2  16   3      105.79      104.44     10.88 o 
   3  16   3       59.40       67.85      9.18 o 
   4  16   3      235.02      267.45     11.75 o 
   5  16   3      143.04      131.56      9.07 o 
   6  16   3       13.91        7.31      5.89 o 
  -4 -15   4       26.76       16.63      5.85 o 
  -3 -15   4       23.40       16.16      7.90 o 
  -2 -15   4        3.61        0.95      8.17 o 
  -7 -14   4      436.22      440.42     16.94 o 
  -6 -14   4        5.77       -0.72      5.76 o 
  -5 -14   4      334.33      317.81     15.75 o 
  -4 -14   4      509.40      523.64     16.94 o 
  -3 -14   4      862.66      861.16     19.39 o 
  -2 -14   4     1135.81     1133.33     26.92 o 
  -1 -14   4      486.52      496.78     21.60 o 
   0 -14   4       15.43        3.02      7.07 o 
   1 -14   4       31.83       36.39      9.27 o 
  -8 -13   4      157.81      167.23      9.47 o 
  -7 -13   4       22.40       25.23      6.94 o 
  -6 -13   4      270.88      287.97     14.21 o 
  -5 -13   4      251.20      240.26     10.73 o 
  -4 -13   4      213.70      220.89      7.72 o 
  -3 -13   4       65.15       65.36      7.26 o 
  -2 -13   4      270.71      268.08     10.23 o 
  -1 -13   4      241.08      225.71     17.23 o 
   0 -13   4      136.27      122.43     14.21 o 
   1 -13   4      307.32      325.42     12.30 o 
   2 -13   4      136.75      134.57     12.21 o 
   3 -13   4        0.70        0.68      9.63 o 
  -9 -12   4      160.86      162.52      8.95 o 
  -8 -12   4      802.99      815.44     18.93 o 
  -7 -12   4      370.56      404.91     12.81 o 
  -6 -12   4       42.97       44.07      5.91 o 
  -5 -12   4       22.49       19.17      3.54 o 
  -4 -12   4      209.30      196.32      6.99 o 
  -3 -12   4      415.48      394.26      9.68 o 
  -2 -12   4      111.67      109.04      6.53 o 
  -1 -12   4      122.25      127.32      5.67 o 
   0 -12   4      324.42      337.57      9.17 o 
   1 -12   4      197.49      204.42      8.04 o 
   2 -12   4       15.77        8.07      6.76 o 
   3 -12   4      169.72      163.17     11.30 o 
   4 -12   4      300.49      280.42     14.55 o 
 -10 -11   4      281.36      283.96     13.58 o 
  -9 -11   4     1062.45     1119.56     35.81 o 
  -8 -11   4      557.89      574.01     18.76 o 
  -7 -11   4       34.14       28.26      6.59 o 
  -6 -11   4       27.77       34.99      6.40 o 
  -5 -11   4      623.38      616.32     11.29 o 
  -4 -11   4      662.29      682.39     15.03 o 
  -3 -11   4      315.91      308.02      9.37 o 
  -2 -11   4      165.54      154.20      6.72 o 
  -1 -11   4       44.73       44.46      3.52 o 
   0 -11   4      194.29      207.85      6.23 o 
   1 -11   4      703.43      722.07     23.23 o 
   2 -11   4     1352.32     1353.89     24.09 o 
   3 -11   4      570.94      536.97     18.94 o 
   4 -11   4      184.54      190.76     11.89 o 
   5 -11   4       35.52       33.36      7.54 o 
 -10 -10   4      121.48      114.97      8.82 o 
  -9 -10   4      453.04      478.29     15.97 o 
  -8 -10   4      887.40      905.20     18.43 o 
  -7 -10   4      479.80      482.92     12.51 o 
  -6 -10   4      222.17      221.29     12.61 o 
  -5 -10   4      175.09      175.97      5.75 o 
  -4 -10   4      241.78      221.89      6.89 o 
  -3 -10   4      157.37      134.81      5.28 o 
  -2 -10   4       12.16       10.51      2.93 o 
  -1 -10   4      205.43      212.21      5.36 o 
   0 -10   4      534.18      511.74     10.56 o 
   1 -10   4      274.79      266.86      6.94 o 
   2 -10   4       32.95       34.48      3.64 o 
   3 -10   4      716.95      747.96     17.99 o 
   4 -10   4     1205.84     1230.05     27.78 o 
   5 -10   4      183.44      165.05      8.20 o 
   6 -10   4       68.73       66.48      6.28 o 
 -11  -9   4       49.43       62.68      7.11 o 
 -10  -9   4       61.34       54.68      6.63 o 
  -9  -9   4      132.91      146.03     10.34 o 
  -8  -9   4      521.48      499.76     15.21 o 
  -7  -9   4      605.80      625.40     16.59 o 
  -6  -9   4        0.54        1.12      3.13 o 
  -5  -9   4       35.65       26.59      3.88 o 
  -4  -9   4       60.64       58.28      3.88 o 
  -3  -9   4      514.92      501.76      9.56 o 
  -2  -9   4     1452.72     1410.79     19.66 o 
  -1  -9   4      375.58      388.72      6.96 o 
   0  -9   4       51.18       50.70      3.27 o 
   1  -9   4      383.39      367.62      8.63 o 
   2  -9   4      718.65      728.25     13.07 o 
   3  -9   4      659.14      684.78     22.59 o 
   4  -9   4      307.67      309.34      8.95 o 
   5  -9   4      244.77      229.16      8.93 o 
   6  -9   4        1.06        4.09      3.66 o 
   7  -9   4       53.37       49.51      7.45 o 
 -11  -8   4      501.23      494.41     15.16 o 
 -10  -8   4      108.81      109.06      7.54 o 
  -9  -8   4       12.98       16.13      4.80 o 
  -8  -8   4       77.15       72.86      7.63 o 
  -7  -8   4       69.56       60.82      5.67 o 
  -6  -8   4       27.79       26.18      3.40 o 
  -5  -8   4      706.80      705.70     14.13 o 
  -4  -8   4     1200.06     1154.08     15.92 o 
  -3  -8   4      993.55      966.32     15.14 o 
  -2  -8   4      564.46      556.83      9.82 o 
  -1  -8   4      213.49      217.70      5.05 o 
   0  -8   4     1152.51     1192.78     16.59 o 
   1  -8   4     3086.56     3076.42     29.91 o 
   2  -8   4     1752.31     1724.26     19.95 o 
   3  -8   4        3.75        0.01      2.35 o 
   4  -8   4      386.31      384.06      8.87 o 
   5  -8   4     1776.39     1740.04     25.92 o 
   6  -8   4     1279.34     1223.97     19.89 o 
   7  -8   4      244.83      235.67      9.39 o 
   8  -8   4      242.22      249.47     11.78 o 
 -11  -7   4       53.81       59.52      5.89 o 
 -10  -7   4       37.69       29.48      4.93 o 
  -9  -7   4      359.71      348.50     11.33 o 
  -8  -7   4      926.23      944.85     20.78 o 
  -7  -7   4      612.96      601.61     13.07 o 
  -6  -7   4       58.02       54.10      3.57 o 
  -5  -7   4        0.60        2.72      2.12 o 
  -4  -7   4      597.97      616.42     10.07 o 
  -3  -7   4     2353.62     2292.62     28.91 o 
  -2  -7   4     2917.97     2886.62     34.25 o 
  -1  -7   4     1906.87     1887.69     24.65 o 
   0  -7   4      149.45      154.69      3.32 o 
   1  -7   4     2786.26     2738.70     23.96 o 
   2  -7   4      498.07      499.76      6.97 o 
   3  -7   4     1054.26     1063.72     24.22 o 
   4  -7   4     1057.65     1065.94     16.19 o 
   5  -7   4       47.82       46.66      3.90 o 
   6  -7   4      137.08      140.80      5.72 o 
   7  -7   4       41.80       42.06      6.04 o 
   8  -7   4      310.72      324.74     12.60 o 
   9  -7   4       47.80       39.44      6.85 o 
 -12  -6   4       92.84      103.68     11.55 o 
 -11  -6   4       32.50       32.20      4.79 o 
 -10  -6   4      397.18      385.76     11.21 o 
  -9  -6   4        6.27        4.76      2.83 o 
  -8  -6   4        1.89        4.96      3.25 o 
  -7  -6   4        5.20        5.23      3.04 o 
  -6  -6   4      224.33      205.75      7.66 o 
  -5  -6   4       11.75       12.14      2.00 o 
  -4  -6   4      198.19      198.52      4.88 o 
  -3  -6   4     2485.66     2460.15     27.10 o 
  -2  -6   4      284.61      248.25      5.09 o 
  -1  -6   4      240.73      261.18      3.70 o 
   0  -6   4     1585.27     1596.70     13.87 o 
   1  -6   4     1486.27     1437.16     12.89 o 
   2  -6   4      861.52      850.35      8.67 o 
   3  -6   4      247.91      245.88      4.68 o 
   4  -6   4      933.30      932.47     14.26 o 
   5  -6   4      925.41      862.94     14.43 o 
   6  -6   4       23.98       30.48      3.31 o 
   7  -6   4      256.19      257.31     10.42 o 
   8  -6   4      125.36      121.17      7.92 o 
   9  -6   4       67.07       69.37      7.26 o 
 -11  -5   4      238.91      277.70      9.02 o 
 -10  -5   4      639.04      643.39     15.82 o 
  -9  -5   4       50.93       41.82      4.03 o 
  -8  -5   4      346.92      354.36      9.38 o 
  -7  -5   4      631.36      686.50     14.75 o 
  -6  -5   4     2016.60     2064.77     35.88 o 
  -5  -5   4     1367.28     1303.36     18.97 o 
  -4  -5   4      174.71      160.81      5.16 o 
  -3  -5   4      179.84      170.47      3.83 o 
  -2  -5   4     3925.81     3987.47     44.72 o 
  -1  -5   4     6015.08     6121.66     48.19 o 
   0  -5   4     1007.54      976.25      9.34 o 
   1  -5   4      617.98      621.63      6.26 o 
   2  -5   4       93.57      105.12      2.40 o 
   3  -5   4      466.45      488.74      7.31 o 
   4  -5   4       40.06       35.42      3.28 o 
   5  -5   4      350.46      345.10      7.70 o 
   6  -5   4     1991.61     1850.72     25.64 o 
   7  -5   4      543.80      539.79     14.44 o 
   8  -5   4       13.99        8.76      6.89 o 
   9  -5   4      265.73      266.71     11.02 o 
  10  -5   4      593.32      596.45     17.04 o 
 -10  -4   4      378.69      362.95     13.47 o 
  -9  -4   4       18.83       20.90      4.11 o 
  -8  -4   4      693.76      720.59     18.54 o 
  -7  -4   4      866.40      861.60     14.79 o 
  -6  -4   4      457.08      426.10     10.41 o 
  -5  -4   4      107.72      107.15      3.35 o 
  -4  -4   4     3093.14     3050.06     35.83 o 
  -3  -4   4     4897.84     4806.64     44.96 o 
  -2  -4   4       94.12       55.79      1.94 o 
  -1  -4   4        6.34       13.38      1.00 o 
   0  -4   4     2147.18     2129.73     18.50 o 
   1  -4   4     4758.63     4920.17     42.94 o 
   2  -4   4     1809.09     1787.61     16.91 o 
   3  -4   4      305.87      286.37      4.37 o 
   4  -4   4       23.91       22.98      2.15 o 
   5  -4   4       75.47       63.79      4.07 o 
   6  -4   4      228.18      248.55      6.18 o 
   7  -4   4      745.41      772.71     17.55 o 
   8  -4   4     1097.01     1103.29     23.14 o 
   9  -4   4      490.32      478.14     19.70 o 
  10  -4   4        4.56       -2.32      4.71 o 
  -8  -3   4      114.12       92.52      6.67 o 
  -7  -3   4      365.65      375.45      8.22 o 
  -6  -3   4      932.48      909.30     14.95 o 
  -5  -3   4     1658.31     1743.29     20.88 o 
  -4  -3   4        6.65        8.95      1.35 o 
  -3  -3   4     1852.31     1981.40     26.43 o 
  -2  -3   4     1469.84     1499.25     16.54 o 
  -1  -3   4       70.57       64.18      2.02 o 
   0  -3   4       29.62       28.33      1.41 o 
   1  -3   4      319.02      355.09      4.76 o 
   2  -3   4       36.99       51.25      2.39 o 
   3  -3   4      457.64      498.15      6.33 o 
   4  -3   4        3.64        6.14      1.58 o 
   5  -3   4      489.73      499.83     10.13 o 
   6  -3   4      569.88      552.02      9.07 o 
   7  -3   4      556.00      580.82     13.98 o 
   8  -3   4       31.83       24.93      4.92 o 
   9  -3   4      126.68      112.21      6.81 o 
  10  -3   4      613.69      625.91     17.27 o 
  11  -3   4      380.65      377.28     12.98 o 
  -6  -2   4     3481.45     3512.92     50.29 o 
  -5  -2   4        5.30        0.84      1.87 o 
  -4  -2   4       43.10       58.68      2.14 o 
  -3  -2   4     1229.33     1096.26     13.09 o 
  -2  -2   4     3325.22     3168.53     29.41 o 
  -1  -2   4     1083.14     1001.50     10.74 o 
   0  -2   4       12.52       16.87      1.60 o 
   1  -2   4        3.13        0.58      0.74 o 
   2  -2   4      572.49      543.13      6.76 o 
   3  -2   4      117.10       85.50      3.01 o 
   4  -2   4     2217.34     2170.54     25.62 o 
   5  -2   4     1388.42     1371.26     17.27 o 
   6  -2   4      240.76      244.73      5.45 o 
   7  -2   4       35.65       44.53      4.94 o 
   8  -2   4      321.31      349.98     13.06 o 
   9  -2   4      425.08      437.03     15.52 o 
  10  -2   4       93.81       83.28      6.44 o 
  11  -2   4      170.75      186.79      9.06 o 
  -8  -1   4       69.59       67.86     12.16 o 
  -7  -1   4      905.30      835.06     37.87 o 
  -6  -1   4     1526.70     1443.16     54.15 o 
  -5  -1   4     5839.06     6003.41     89.79 o 
  -4  -1   4     2149.53     2153.95     37.44 o 
  -3  -1   4      345.71      381.37      5.78 o 
  -2  -1   4      348.85      367.39      5.82 o 
  -1  -1   4     1549.87     1629.17     17.91 o 
   0  -1   4     1378.29     1365.76     13.33 o 
   1  -1   4      417.13      421.83      4.83 o 
   2  -1   4     4994.62     5113.42     47.11 o 
   3  -1   4     1347.19     1316.56     12.36 o 
   4  -1   4       23.41       33.61      1.90 o 
   5  -1   4     1769.59     1685.21     18.62 o 
   6  -1   4     6231.11     6192.89     75.54 o 
   7  -1   4     3688.31     3679.94     52.46 o 
   8  -1   4      538.25      526.90     11.34 o 
   9  -1   4       12.38        5.65      3.96 o 
  10  -1   4      898.49      923.22     29.08 o 
  11  -1   4     1819.86     1867.41     45.22 o 
 -10   0   4      455.36      467.86     15.70 o 
  -8   0   4     1206.77     1250.47     54.01 o 
  -7   0   4     1608.46     1590.38     62.02 o 
  -6   0   4      912.87      879.84     15.54 o 
  -5   0   4      289.44      301.86      5.95 o 
  -4   0   4        2.40        2.55      1.93 o 
  -3   0   4     4485.21     4584.41     53.14 o 
  -2   0   4       68.56       41.91      1.94 o 
  -1   0   4     4784.32     5071.98     52.85 o 
   0   0   4      107.92      120.49      2.17 o 
   1   0   4      577.27      601.32      7.82 o 
   2   0   4      442.97      453.35      5.70 o 
   3   0   4      351.32      340.65      4.66 o 
   4   0   4     2414.49     2481.35     27.09 o 
   5   0   4      596.73      619.11      7.96 o 
   6   0   4      651.86      613.31     10.06 o 
   7   0   4      388.93      393.65     11.34 o 
   8   0   4      783.92      759.27     14.32 o 
   9   0   4      407.11      413.43     14.32 o 
  10   0   4       61.09       61.52      7.22 o 
  11   0   4       16.64       14.52      9.32 o 
  12   0   4       77.07       75.08     10.61 o 
 -11   1   4      184.39      174.42      7.64 o 
 -10   1   4       59.81       59.66      4.43 o 
  -9   1   4      915.25      920.34     46.33 o 
  -8   1   4      372.54      365.89     13.97 o 
  -7   1   4       43.84       46.08      2.98 o 
  -6   1   4       73.69       79.94      3.57 o 
  -5   1   4      222.21      212.11      5.47 o 
  -4   1   4        9.96        8.97      1.93 o 
  -3   1   4     1113.64     1171.32     16.28 o 
  -2   1   4       12.05       10.78      1.27 o 
  -1   1   4        7.41        9.45      0.91 o 
   0   1   4    17323.59    18044.24    173.44 o 
   1   1   4      743.81      784.52      9.75 o 
   2   1   4      946.88      945.14      9.88 o 
   3   1   4     3517.28     3434.63     36.22 o 
   4   1   4     1946.49     1871.30     20.75 o 
   5   1   4      510.58      557.93      6.99 o 
   6   1   4     2242.90     2299.71     25.86 o 
   7   1   4      131.07      136.15      4.70 o 
   8   1   4     1198.02     1217.24     20.32 o 
   9   1   4       21.51       18.02      4.32 o 
  10   1   4       73.69       76.36      7.39 o 
  11   1   4       12.69        9.60      8.00 o 
  12   1   4        3.87       -0.30      6.16 o 
 -11   2   4      584.83      608.39     16.64 o 
 -10   2   4      205.34      223.84      8.92 o 
  -9   2   4       26.14       28.40      4.76 o 
  -8   2   4        9.17       10.04      2.66 o 
  -7   2   4     5119.72     5175.58     73.45 o 
  -6   2   4     2893.21     2984.45     38.70 o 
  -5   2   4     1917.63     1996.47     23.80 o 
  -4   2   4      127.62      169.86      3.80 o 
  -3   2   4      134.97      117.37      3.44 o 
  -2   2   4     2066.22     1978.02     21.79 o 
  -1   2   4     5888.87     6078.01     62.90 o 
   0   2   4     6467.75     6859.96     66.63 o 
   1   2   4     3077.24     3070.99     36.80 o 
   2   2   4      567.96      570.49      6.55 o 
   3   2   4     3583.79     3737.99     35.13 o 
   4   2   4     2596.04     2554.96     25.89 o 
   5   2   4     2025.09     1939.02     18.82 o 
   6   2   4     1173.68     1101.47     13.74 o 
   7   2   4      169.82      150.51      4.51 o 
   8   2   4      371.24      364.21     10.08 o 
   9   2   4      159.31      148.23      7.54 o 
  10   2   4      134.71      144.90      8.06 o 
  11   2   4      134.47      151.51      9.82 o 
  12   2   4      499.77      520.48     22.99 o 
 -11   3   4       79.81       79.09      7.08 o 
 -10   3   4      324.84      355.69     12.38 o 
  -9   3   4     1638.74     1657.91     36.03 o 
  -8   3   4       29.58       32.10      4.76 o 
  -7   3   4      444.59      441.51      9.88 o 
  -6   3   4       73.53       78.07      3.94 o 
  -5   3   4      207.88      186.80      4.87 o 
  -4   3   4      523.90      554.24      9.37 o 
  -3   3   4      134.52      113.66      3.37 o 
  -2   3   4      443.82      442.67      5.67 o 
  -1   3   4     9133.39     9966.28     95.90 o 
   0   3   4      467.54      531.02      6.29 o 
   1   3   4      616.02      623.61      7.18 o 
   2   3   4     2566.31     2540.53     23.01 o 
   3   3   4     7660.62     7816.96     64.15 o 
   4   3   4      612.11      570.71      7.35 o 
   5   3   4      337.16      394.45      5.17 o 
   6   3   4     1021.42     1005.40     12.85 o 
   7   3   4     2709.95     2729.70     33.70 o 
   8   3   4      789.50      789.92     16.51 o 
   9   3   4       75.00       75.91      5.94 o 
  10   3   4       97.31       89.28      6.70 o 
  11   3   4       12.24       13.74      5.15 o 
  12   3   4      265.89      255.82     16.69 o 
 -11   4   4      141.69      142.67     16.56 o 
 -10   4   4      358.58      380.81     14.07 o 
  -9   4   4      190.85      184.62      9.48 o 
  -8   4   4      115.80      112.41     10.29 o 
  -7   4   4        4.29        1.98      2.94 o 
  -6   4   4       25.72       27.92      3.23 o 
  -5   4   4     1926.28     1868.45     29.42 o 
  -4   4   4       91.33      103.80      4.45 o 
  -3   4   4      771.38      855.26     10.40 o 
  -2   4   4       14.73       20.82      1.44 o 
  -1   4   4      126.09      163.63      3.23 o 
   0   4   4     2626.97     2742.42     25.77 o 
   1   4   4     2203.29     2326.97     19.52 o 
   2   4   4       78.84       75.25      2.19 o 
   3   4   4       34.92       50.22      1.66 o 
   4   4   4      856.72     1022.77     10.77 o 
   5   4   4       44.33       41.78      1.62 o 
   6   4   4        9.69        9.92      1.50 o 
   7   4   4      118.11      118.15      4.13 o 
   8   4   4      201.69      212.06      7.77 o 
   9   4   4      180.74      184.93      8.66 o 
  10   4   4        6.35        7.45      4.46 o 
  11   4   4       31.57       28.56      5.63 o 
  12   4   4      252.23      246.63     11.97 o 
 -10   5   4       18.73       12.08      5.76 o 
  -9   5   4      312.30      330.78     13.44 o 
  -8   5   4      710.68      709.64     20.07 o 
  -7   5   4     1832.03     1786.48     32.50 o 
  -6   5   4       56.76       46.50      4.11 o 
  -5   5   4     2146.45     2130.15     28.91 o 
  -4   5   4       62.75       63.74      5.26 o 
  -3   5   4      782.42      824.82      9.60 o 
  -2   5   4     5316.34     5668.78     72.25 o 
  -1   5   4     5683.63     5609.12     49.07 o 
   0   5   4     7401.79     7577.65     60.00 o 
   1   5   4     1397.35     1502.74     13.37 o 
   2   5   4     2653.24     2681.12     21.47 o 
   3   5   4     4329.91     4262.66     34.48 o 
   4   5   4     5588.68     5584.33     51.56 o 
   5   5   4     1765.32     1654.80     17.36 o 
   6   5   4        8.34       13.21      1.73 o 
   7   5   4       86.00      104.92      3.83 o 
   8   5   4      272.02      260.24      6.54 o 
   9   5   4      829.28      849.29     19.54 o 
  10   5   4      599.28      622.77     17.13 o 
  11   5   4      306.18      317.11     14.59 o 
  12   5   4        0.27       -7.52      4.88 o 
 -10   6   4      130.02      105.94      9.62 o 
  -9   6   4      735.55      692.38     21.54 o 
  -8   6   4        2.17       -2.63      5.04 o 
  -7   6   4      167.27      167.95      9.69 o 
  -6   6   4     1188.15     1160.95     19.30 o 
  -5   6   4       81.09       80.46      4.04 o 
  -4   6   4     1457.15     1475.35     21.50 o 
  -3   6   4     2082.65     2055.48     25.57 o 
  -2   6   4      264.31      257.82      4.92 o 
  -1   6   4     1624.25     1742.75     15.70 o 
   0   6   4     2502.25     2488.45     21.90 o 
   1   6   4       56.09       27.87      1.65 o 
   2   6   4     2875.80     3016.54     25.20 o 
   3   6   4      288.13      300.29      4.18 o 
   4   6   4      315.10      307.44      5.09 o 
   5   6   4      358.73      351.86      5.54 o 
   6   6   4      431.46      420.12      6.04 o 
   7   6   4      371.63      424.99     10.35 o 
   8   6   4       90.47      106.85      4.51 o 
   9   6   4      632.34      622.36     14.95 o 
  10   6   4        9.12       10.48      4.28 o 
  11   6   4      418.21      457.31     15.09 o 
  12   6   4     1054.41     1126.69     26.92 o 
  -9   7   4       39.65       34.67      7.36 o 
  -8   7   4      244.16      236.30     18.68 o 
  -7   7   4      401.90      396.15     21.36 o 
  -6   7   4      280.42      270.53      8.09 o 
  -5   7   4      287.80      280.76      7.93 o 
  -4   7   4       17.27       16.88      2.49 o 
  -3   7   4      469.33      430.55      8.22 o 
  -2   7   4     2210.71     2224.33     27.95 o 
  -1   7   4     2481.35     2407.27     21.30 o 
   0   7   4     4239.75     4426.19     35.75 o 
   1   7   4      107.17      131.07      2.97 o 
   2   7   4      144.94      136.73      2.78 o 
   3   7   4     1807.95     1694.56     15.16 o 
   4   7   4     2050.05     1964.60     20.47 o 
   5   7   4      221.08      209.68      4.58 o 
   6   7   4        5.07        5.53      1.51 o 
   7   7   4       62.60       51.60      3.49 o 
   8   7   4      271.17      244.24      6.80 o 
   9   7   4       28.16       21.30      3.70 o 
  10   7   4       48.94       48.11      8.00 o 
  11   7   4       85.28       80.53      7.68 o 
  12   7   4        3.95        7.21      5.60 o 
  -9   8   4      262.20      263.47     10.99 o 
  -8   8   4      100.82      115.85      9.16 o 
  -7   8   4      433.37      437.63     12.92 o 
  -6   8   4      177.62      162.04      7.86 o 
  -5   8   4        1.98       -2.76      3.09 o 
  -4   8   4      773.68      772.46     12.86 o 
  -3   8   4      671.74      652.26     11.32 o 
  -2   8   4     2909.75     2782.25     31.56 o 
  -1   8   4     1202.48     1192.87     13.43 o 
   0   8   4      126.78      127.76      2.79 o 
   1   8   4      272.08      293.99      4.59 o 
   2   8   4      731.81      720.90      7.99 o 
   3   8   4      140.81      118.66      3.02 o 
   4   8   4     4149.42     4097.43     39.64 o 
   5   8   4      701.97      643.80      9.49 o 
   6   8   4      241.87      199.14      4.56 o 
   7   8   4      157.87      172.41      6.92 o 
   8   8   4     1699.14     1709.38     24.21 o 
   9   8   4     2012.21     2004.56     29.85 o 
  10   8   4      217.64      226.13      8.12 o 
  11   8   4       62.19       56.38      6.45 o 
  12   8   4      382.39      389.87     15.09 o 
  -8   9   4      105.05       89.71      7.67 o 
  -7   9   4        6.38        1.30      4.81 o 
  -6   9   4      737.77      734.09     18.29 o 
  -5   9   4      954.71      952.15     18.66 o 
  -4   9   4      420.32      417.31      9.76 o 
  -3   9   4      299.64      290.27      7.49 o 
  -2   9   4      276.03      269.18      5.85 o 
  -1   9   4     1380.91     1382.14     13.96 o 
   0   9   4     4585.53     4499.12     38.76 o 
   1   9   4     1073.82     1067.37     10.67 o 
   2   9   4        5.80        7.82      1.50 o 
   3   9   4     2352.98     2341.94     22.81 o 
   4   9   4      213.21      195.29      4.75 o 
   5   9   4      112.07      103.49      3.60 o 
   6   9   4     1974.84     1846.41     20.21 o 
   7   9   4      413.96      386.22      8.56 o 
   8   9   4       25.18       20.30      3.54 o 
   9   9   4      132.46      126.25      5.92 o 
  10   9   4      503.30      480.56     12.15 o 
  11   9   4       10.51        4.35      4.01 o 
  12   9   4        4.77        8.29      6.02 o 
  -8  10   4       69.07       69.47      7.85 o 
  -7  10   4       42.62       53.64      8.03 o 
  -6  10   4       70.54       66.59      7.04 o 
  -5  10   4       42.23       51.96      5.43 o 
  -4  10   4      103.53      111.47      5.12 o 
  -3  10   4     1308.23     1273.21     24.16 o 
  -2  10   4      558.79      553.99      9.90 o 
  -1  10   4      385.29      378.98     11.45 o 
   0  10   4      470.98      485.57      7.27 o 
   1  10   4       32.79       28.33      2.13 o 
   2  10   4       85.30       86.04      2.84 o 
   3  10   4      231.29      238.50      4.76 o 
   4  10   4      616.49      573.63      8.97 o 
   5  10   4      274.17      250.96      6.79 o 
   6  10   4      138.45      136.32      4.80 o 
   7  10   4      250.62      259.29      7.07 o 
   8  10   4      689.82      687.12     13.57 o 
   9  10   4      356.14      341.16     12.94 o 
  10  10   4      302.11      283.46      9.03 o 
  11  10   4        2.09        0.12      4.20 o 
  -7  11   4      103.51      115.64     13.30 o 
  -6  11   4      131.05      140.28      9.68 o 
  -5  11   4      278.32      298.99     12.32 o 
  -4  11   4     1656.03     1631.87     25.72 o 
  -3  11   4      339.50      333.50     10.73 o 
  -2  11   4      179.50      168.62      5.94 o 
  -1  11   4      882.38      854.11     25.93 o 
   0  11   4      282.98      288.59      5.97 o 
   1  11   4     1114.41     1069.48     14.11 o 
   2  11   4     1365.06     1333.56     15.84 o 
   3  11   4      330.87      322.89      7.01 o 
   4  11   4        0.22        3.13      2.25 o 
   5  11   4      552.75      492.41      8.79 o 
   6  11   4      192.51      185.80      6.02 o 
   7  11   4      479.43      459.14      8.33 o 
   8  11   4      694.40      712.01     14.40 o 
   9  11   4      108.85      119.99      6.50 o 
  10  11   4       49.34       61.36      6.66 o 
  11  11   4       60.39       45.41      6.00 o 
  -6  12   4      469.42      481.15     16.69 o 
  -5  12   4      124.90      111.86      9.08 o 
  -4  12   4        2.30        2.35      3.79 o 
  -3  12   4      139.62      136.38      9.42 o 
  -2  12   4     1024.87     1042.64     16.74 o 
  -1  12   4     2097.61     2016.52     53.11 o 
   0  12   4      271.17      294.38      6.87 o 
   1  12   4       37.01       30.52      2.92 o 
   2  12   4      818.41      798.82     11.87 o 
   3  12   4      827.60      799.89     12.19 o 
   4  12   4     1742.82     1723.02     28.70 o 
   5  12   4     2481.99     2447.94     27.05 o 
   6  12   4      319.98      341.27      7.79 o 
   7  12   4        1.79       -0.44      2.59 o 
   8  12   4      207.37      213.79      8.69 o 
   9  12   4      713.86      686.28     14.87 o 
  10  12   4      885.34      933.71     18.06 o 
  -5  13   4      334.84      336.04     18.93 o 
  -4  13   4      188.74      199.45     18.29 o 
  -3  13   4      156.12      158.82      8.54 o 
  -2  13   4       36.04       31.72      4.91 o 
  -1  13   4      581.75      561.03     13.72 o 
   0  13   4      409.77      441.05     13.02 o 
   1  13   4     1104.58     1099.62     17.31 o 
   2  13   4        8.03        7.85      2.79 o 
   3  13   4       26.92       27.88      3.18 o 
   4  13   4        2.97        0.92      2.85 o 
   5  13   4       83.61       66.51      4.43 o 
   6  13   4      265.07      268.32      7.72 o 
   7  13   4      319.50      332.84      9.94 o 
   8  13   4       44.81       42.26      5.43 o 
   9  13   4       76.63       75.19      6.38 o 
  10  13   4        7.08       10.69      4.93 o 
  -4  14   4       67.18       58.34      9.50 o 
  -3  14   4      234.99      208.26     13.65 o 
  -2  14   4       19.81       25.67      6.05 o 
  -1  14   4       30.10       11.21      5.62 o 
   0  14   4      286.06      282.08      9.38 o 
   1  14   4     1015.60     1021.36     16.81 o 
   2  14   4       35.87       35.96      3.95 o 
   3  14   4        5.79        1.85      3.27 o 
   4  14   4        5.57        2.63      3.96 o 
   5  14   4      873.57      850.14     18.43 o 
   6  14   4      741.22      733.20     19.07 o 
   7  14   4      485.19      471.90      9.87 o 
   8  14   4       82.94       83.92      6.75 o 
   9  14   4       66.70       77.03      6.93 o 
  -2  15   4       14.26       28.23      6.58 o 
  -1  15   4        2.64        1.23      7.18 o 
   0  15   4       14.69       13.12      6.51 o 
   1  15   4       87.27      116.56      7.77 o 
   2  15   4      280.33      292.48     10.03 o 
   3  15   4      678.55      735.82     22.23 o 
   4  15   4       12.68       13.04      5.62 o 
   5  15   4      224.69      225.76     10.44 o 
   6  15   4       68.72       64.04      6.64 o 
   7  15   4       72.59       61.45      5.30 o 
   8  15   4      333.23      347.78     11.67 o 
   0  16   4      137.43      176.07     14.44 o 
   1  16   4      539.85      577.23     19.56 o 
   2  16   4      513.20      592.32     17.14 o 
   3  16   4       82.38       69.88      9.43 o 
   4  16   4      667.91      699.44     22.38 o 
   5  16   4      426.34      449.75     14.84 o 
   6  16   4      304.69      325.95     15.95 o 
  -6 -14   5      385.34      411.35     14.58 o 
  -5 -14   5      545.73      556.93     26.10 o 
  -4 -14   5      264.31      271.08     12.61 o 
  -3 -14   5        4.66        6.14      5.46 o 
  -2 -14   5      612.15      646.50     16.65 o 
  -1 -14   5      713.52      751.11     36.34 o 
   0 -14   5      305.70      332.47     17.70 o 
  -7 -13   5       35.35       31.93      6.42 o 
  -6 -13   5        1.69        3.05      5.38 o 
  -5 -13   5       11.91       12.77      4.21 o 
  -4 -13   5      169.99      177.19      9.54 o 
  -3 -13   5      689.97      704.65     19.65 o 
  -2 -13   5      575.26      600.97     15.48 o 
  -1 -13   5       87.78       90.36     11.86 o 
   0 -13   5       72.88       78.65     11.92 o 
   1 -13   5      158.45      168.35     22.16 o 
   2 -13   5      219.07      242.58     30.17 o 
  -9 -12   5      237.12      222.96     20.49 o 
  -8 -12   5       14.71       14.80      5.54 o 
  -7 -12   5       29.09       27.50      5.68 o 
  -6 -12   5      304.04      313.69     11.69 o 
  -5 -12   5      356.04      342.06      9.11 o 
  -4 -12   5      113.36      117.72      5.80 o 
  -3 -12   5       14.16        5.57      3.58 o 
  -2 -12   5      264.72      259.48      9.66 o 
  -1 -12   5      136.89      137.23      6.47 o 
   0 -12   5      185.72      177.00      7.44 o 
   1 -12   5       89.86       95.71      6.03 o 
   2 -12   5       11.36       10.16      7.39 o 
   3 -12   5        0.88        4.00      9.70 o 
   4 -12   5        3.03        3.73      7.09 o 
  -9 -11   5       29.38       22.49      6.68 o 
  -8 -11   5        3.70       -1.86      4.56 o 
  -7 -11   5      385.83      363.64     16.58 o 
  -6 -11   5      790.81      823.75     18.33 o 
  -5 -11   5      765.04      755.04     12.86 o 
  -4 -11   5        0.48       -2.59      2.94 o 
  -3 -11   5       97.09       99.22      5.99 o 
  -2 -11   5      507.97      533.83     11.88 o 
  -1 -11   5      930.96      979.54     19.42 o 
   0 -11   5      605.24      623.06     12.64 o 
   1 -11   5       89.11       78.48      5.46 o 
   2 -11   5       38.75       39.29      7.19 o 
   3 -11   5      129.05      145.10     10.74 o 
   4 -11   5      388.70      392.40     16.88 o 
   5 -11   5      488.03      474.68     18.35 o 
 -10 -10   5      550.80      533.58     18.33 o 
  -9 -10   5      511.63      534.08     17.64 o 
  -8 -10   5      243.59      242.95      9.17 o 
  -7 -10   5      144.74      139.27      8.57 o 
  -6 -10   5      332.11      329.92     10.44 o 
  -5 -10   5     1231.46     1208.81     22.83 o 
  -4 -10   5      769.13      754.61     16.03 o 
  -3 -10   5      286.45      274.28     10.00 o 
  -2 -10   5        8.40        5.20      2.86 o 
  -1 -10   5      281.93      283.58      7.13 o 
   0 -10   5      320.05      327.40      7.69 o 
   1 -10   5      194.45      184.70      7.74 o 
   2 -10   5      625.52      629.94     22.84 o 
   3 -10   5      263.05      279.01     10.78 o 
   4 -10   5      286.01      296.71     13.86 o 
   5 -10   5        2.20        2.01      6.18 o 
   6 -10   5      698.49      715.10     21.75 o 
 -10  -9   5        4.33        3.81      5.07 o 
  -9  -9   5      114.18      110.10      8.15 o 
  -8  -9   5       19.40       18.06      5.32 o 
  -7  -9   5       12.63       17.81      3.86 o 
  -6  -9   5      758.62      736.52     15.70 o 
  -5  -9   5      470.30      468.75     11.80 o 
  -4  -9   5       71.32       69.43      3.84 o 
  -3  -9   5      296.01      285.25      7.07 o 
  -2  -9   5      276.45      270.35      7.07 o 
  -1  -9   5      158.15      154.86      4.63 o 
   0  -9   5      199.91      193.98      5.64 o 
   1  -9   5      384.40      379.11      8.04 o 
   2  -9   5       10.01       10.64      2.92 o 
   3  -9   5       32.79       33.27      4.94 o 
   4  -9   5      391.74      374.32     18.70 o 
   5  -9   5      729.69      668.70     13.92 o 
   6  -9   5      401.28      364.94     11.34 o 
   7  -9   5        9.49        8.19      4.16 o 
 -11  -8   5        1.73        9.82      5.08 o 
 -10  -8   5       29.67       19.72      5.30 o 
  -9  -8   5      403.94      400.97     13.26 o 
  -8  -8   5     2004.21     1986.51     38.29 o 
  -7  -8   5      341.52      352.06      9.27 o 
  -6  -8   5      397.35      374.28      9.61 o 
  -5  -8   5       38.03       33.85      3.74 o 
  -4  -8   5      501.91      499.63     10.70 o 
  -3  -8   5      132.99      130.49      4.61 o 
  -2  -8   5      153.54      155.87      5.41 o 
  -1  -8   5      117.54      118.75      3.86 o 
   0  -8   5      230.27      234.23      7.13 o 
   1  -8   5      230.56      228.38      5.18 o 
   2  -8   5        9.73       12.79      2.77 o 
   3  -8   5     1039.33     1064.14     19.36 o 
   4  -8   5      964.20      913.91     47.96 o 
   5  -8   5       20.13       25.64      4.04 o 
   6  -8   5      296.85      274.07      9.15 o 
   7  -8   5      255.97      261.93      8.66 o 
   8  -8   5      378.86      434.98     15.72 o 
 -11  -7   5      475.00      444.95     15.07 o 
 -10  -7   5      811.34      850.77     20.05 o 
  -9  -7   5      644.48      638.69     14.07 o 
  -8  -7   5       89.52       90.31      7.37 o 
  -7  -7   5       28.17       31.14      3.98 o 
  -6  -7   5     2018.54     2019.94     28.01 o 
  -5  -7   5     1950.13     1981.42     27.69 o 
  -4  -7   5     1960.03     1903.79     21.97 o 
  -3  -7   5      315.09      296.70      6.11 o 
  -2  -7   5       50.70       56.12      3.18 o 
  -1  -7   5     2260.51     2293.21     24.15 o 
   0  -7   5     1317.32     1363.80     14.13 o 
   1  -7   5     2884.90     2839.70     37.96 o 
   2  -7   5     2656.69     2584.85     29.21 o 
   3  -7   5       17.08       20.91      2.44 o 
   4  -7   5     1328.50     1338.40     20.71 o 
   5  -7   5     1917.00     1936.68     28.88 o 
   6  -7   5      792.50      824.03     14.93 o 
   7  -7   5      369.30      336.76      8.49 o 
   8  -7   5      196.44      224.60     11.13 o 
 -11  -6   5       27.30       37.79      5.12 o 
 -10  -6   5        0.48       -6.75      4.54 o 
  -9  -6   5     1121.84     1106.85     22.80 o 
  -8  -6   5      336.28      333.26     10.29 o 
  -7  -6   5       44.17       54.81      4.72 o 
  -6  -6   5      147.01      150.30      6.97 o 
  -5  -6   5      451.23      490.19      9.96 o 
  -4  -6   5       73.45       73.32      3.29 o 
  -3  -6   5       75.69       80.97      6.20 o 
  -2  -6   5      140.55      152.89      4.18 o 
  -1  -6   5       20.82       17.37      1.25 o 
   0  -6   5      104.62      102.89      3.10 o 
   1  -6   5       38.02       34.01      1.76 o 
   2  -6   5       36.74       40.42      2.24 o 
   3  -6   5     1012.79      985.03     12.90 o 
   4  -6   5      193.86      190.85      7.01 o 
   5  -6   5      107.61      104.97      4.89 o 
   6  -6   5       53.25       58.16      4.19 o 
   7  -6   5      254.25      265.58      7.20 o 
   8  -6   5      309.08      322.88     12.33 o 
   9  -6   5       12.46       13.92      9.70 o 
 -12  -5   5      143.37      130.44      9.90 o 
 -11  -5   5       60.99       55.64      4.97 o 
 -10  -5   5      451.37      433.59     12.41 o 
  -9  -5   5     1100.78     1098.04     35.11 o 
  -8  -5   5      504.94      502.54     20.89 o 
  -7  -5   5      105.90       74.48      5.36 o 
  -6  -5   5       13.46       10.34      3.00 o 
  -5  -5   5      674.42      669.57     15.01 o 
  -4  -5   5     1367.93     1339.56     20.91 o 
  -3  -5   5      398.07      358.25      5.62 o 
  -2  -5   5       61.25       38.72      2.21 o 
  -1  -5   5       26.05       21.38      1.25 o 
   0  -5   5      200.20      198.71      3.87 o 
   1  -5   5     1991.16     1974.11     16.55 o 
   2  -5   5      688.05      710.56      7.67 o 
   3  -5   5      250.73      249.92      7.63 o 
   4  -5   5       18.22       20.95      2.45 o 
   5  -5   5      420.61      369.73      8.37 o 
   6  -5   5      240.50      258.61      7.03 o 
   7  -5   5      211.31      222.58      8.07 o 
   8  -5   5       23.46       12.89      4.92 o 
   9  -5   5      153.65      160.95      9.02 o 
 -10  -4   5       14.83       16.96      4.52 o 
  -9  -4   5       11.93       11.20      3.98 o 
  -8  -4   5      750.23      744.43     16.86 o 
  -7  -4   5     1335.20     1272.24     19.81 o 
  -6  -4   5      408.83      367.67      7.92 o 
  -5  -4   5      377.84      383.95      8.24 o 
  -4  -4   5      321.07      334.42      6.42 o 
  -3  -4   5       68.93       70.14      1.92 o 
  -2  -4   5      148.25      189.53      3.78 o 
  -1  -4   5     3352.65     3297.04     36.80 o 
   0  -4   5     6483.91     6580.08     51.78 o 
   1  -4   5     4023.44     3930.27     29.47 o 
   2  -4   5        1.44        0.03      1.07 o 
   3  -4   5     1054.39      976.63     11.61 o 
   4  -4   5      958.82      940.75     13.39 o 
   5  -4   5     2794.75     2767.47     33.08 o 
   6  -4   5      753.30      722.45     12.44 o 
   7  -4   5       17.69       27.62      4.68 o 
   8  -4   5       26.60       11.51      6.39 o 
   9  -4   5      208.13      197.59     15.49 o 
  10  -4   5      295.08      301.76     12.11 o 
  -9  -3   5      928.13      910.89     26.27 o 
  -8  -3   5      805.52      834.06     24.85 o 
  -7  -3   5     1070.25     1052.63     30.56 o 
  -6  -3   5      745.37      815.45     13.39 o 
  -5  -3   5      969.30     1014.14     17.03 o 
  -4  -3   5      592.84      562.83     11.74 o 
  -3  -3   5     2006.15     1950.50     23.56 o 
  -2  -3   5      473.84      422.80      6.11 o 
  -1  -3   5        1.33        5.21      0.81 o 
   0  -3   5      628.19      621.53      7.37 o 
   1  -3   5     6338.43     6646.40     55.05 o 
   2  -3   5     2706.68     2736.04     22.84 o 
   3  -3   5      600.13      584.89      7.17 o 
   4  -3   5      676.42      688.37     14.03 o 
   5  -3   5      461.10      443.24      9.69 o 
   6  -3   5      337.72      365.69      7.09 o 
   7  -3   5      401.20      385.65     11.37 o 
   8  -3   5      841.28      816.33     21.42 o 
   9  -3   5      143.01      159.52     10.42 o 
  10  -3   5        7.36        3.51      4.93 o 
  -8  -2   5      140.84      128.11      4.55 o 
  -7  -2   5      134.60      158.03      5.62 o 
  -6  -2   5       12.69       16.89      2.04 o 
  -5  -2   5     1152.33     1272.78     15.90 o 
  -4  -2   5     1351.67     1329.61     17.04 o 
  -3  -2   5     3463.08     3549.81     41.92 o 
  -2  -2   5      981.34      983.77     10.15 o 
  -1  -2   5     1035.73     1090.96     11.27 o 
   0  -2   5     1216.17     1071.15     10.55 o 
   1  -2   5     2575.61     2569.20     22.27 o 
   2  -2   5     2038.41     2215.99     20.22 o 
   3  -2   5       18.64       23.83      1.38 o 
   4  -2   5     1250.53     1192.44     15.59 o 
   5  -2   5      166.29      167.72      4.47 o 
   6  -2   5       94.20       98.72      4.04 o 
   7  -2   5      656.79      664.49     18.54 o 
   8  -2   5       45.83       46.62      6.96 o 
   9  -2   5       69.14       80.40      6.12 o 
  10  -2   5      313.95      313.15     11.37 o 
  11  -2   5      345.94      370.65     13.01 o 
  -8  -1   5     1298.18     1273.42     53.61 o 
  -7  -1   5      786.70      767.27     16.29 o 
  -6  -1   5     1328.92     1301.33     22.53 o 
  -5  -1   5      694.86      726.62     12.45 o 
  -4  -1   5      424.61      427.63      6.73 o 
  -3  -1   5     2973.07     2941.47     35.13 o 
  -2  -1   5     3620.22     3482.14     37.02 o 
  -1  -1   5     4405.46     4501.49     43.94 o 
   0  -1   5      950.61     1049.64     10.18 o 
   1  -1   5      186.65      163.55      2.72 o 
   2  -1   5      277.63      235.72      3.50 o 
   3  -1   5      193.98      167.16      2.99 o 
   4  -1   5     1493.74     1425.75     17.89 o 
   5  -1   5      720.09      700.02     10.28 o 
   6  -1   5        1.34        2.19      1.64 o 
   7  -1   5       29.84       25.60      3.38 o 
   8  -1   5      165.06      175.74      6.69 o 
   9  -1   5     1053.69     1010.30     21.52 o 
  10  -1   5      659.68      651.27     16.62 o 
  11  -1   5       65.28       69.34      6.70 o 
  -9   0   5        4.63        4.54      3.16 o 
  -8   0   5      471.71      488.13     13.62 o 
  -7   0   5       22.51       21.87      2.69 o 
  -6   0   5      426.01      421.11     12.24 o 
  -5   0   5      545.21      535.80     10.95 o 
  -4   0   5     5977.67     6430.32     74.30 o 
  -3   0   5     4304.30     4471.28     52.25 o 
  -2   0   5      745.82      871.97     11.41 o 
  -1   0   5     4284.97     4466.96     43.62 o 
   0   0   5     3892.53     3748.53     32.75 o 
   1   0   5     4569.22     4585.97     38.17 o 
   2   0   5      196.09      165.90      2.99 o 
   3   0   5       55.61       70.87      2.05 o 
   4   0   5      984.03     1013.93     12.69 o 
   5   0   5     2893.95     2887.49     31.62 o 
   6   0   5     2914.66     2894.12     31.88 o 
   7   0   5       13.56       15.96      2.75 o 
   8   0   5      241.01      243.10      7.71 o 
   9   0   5        1.15        1.64      3.53 o 
  10   0   5      479.44      472.45     20.99 o 
  11   0   5      485.57      530.96     39.13 o 
 -11   1   5       13.18       22.17      6.65 o 
 -10   1   5       11.54        7.23      3.02 o 
  -9   1   5      806.22      823.85     20.38 o 
  -8   1   5     1222.72     1234.54     31.35 o 
  -7   1   5      706.38      727.86     19.02 o 
  -6   1   5      899.86      893.28     16.85 o 
  -5   1   5       27.69       20.67      1.65 o 
  -4   1   5      148.95      156.91      4.20 o 
  -3   1   5      934.18      924.43     12.59 o 
  -2   1   5      679.90      654.99      9.08 o 
  -1   1   5     4271.06     4661.70     45.52 o 
   0   1   5      342.63      406.38      4.88 o 
   1   1   5      159.26      194.33      2.82 o 
   2   1   5     1074.43     1195.67     13.99 o 
   3   1   5      550.77      602.26      7.01 o 
   4   1   5       18.72       25.88      1.65 o 
   5   1   5        8.90        9.43      1.40 o 
   6   1   5     2958.29     2808.22     28.43 o 
   7   1   5       71.59       63.30      3.74 o 
   8   1   5      596.25      563.86     12.09 o 
   9   1   5       79.58       72.36      4.89 o 
  10   1   5      252.25      240.07      9.34 o 
  11   1   5      135.37      129.00      7.45 o 
  12   1   5       13.23       12.80      6.96 o 
 -11   2   5        2.49        1.91      7.71 o 
 -10   2   5       15.35        7.94      3.87 o 
  -9   2   5       11.82       13.45      3.77 o 
  -8   2   5      849.19      882.21     17.21 o 
  -7   2   5     2020.63     2035.85     31.47 o 
  -6   2   5      397.74      407.92      7.58 o 
  -5   2   5       53.74       52.84      2.50 o 
  -4   2   5     3800.90     3718.43     43.44 o 
  -3   2   5     3053.35     2909.18     35.11 o 
  -2   2   5     8154.79     8635.34     88.92 o 
  -1   2   5      254.81      282.60      4.14 o 
   0   2   5      214.29      298.22      3.86 o 
   1   2   5     2145.44     2142.13     19.69 o 
   2   2   5     2793.39     2850.67     29.03 o 
   3   2   5     1139.39     1120.98     10.68 o 
   4   2   5      125.14       98.81      2.74 o 
   5   2   5     1021.52     1039.99     12.13 o 
   6   2   5       48.31       49.26      1.83 o 
   7   2   5      314.25      327.58      7.83 o 
   8   2   5     3304.21     3270.15     47.99 o 
   9   2   5      101.92       93.21      6.20 o 
  10   2   5      379.17      364.09     10.23 o 
  11   2   5        1.12        1.27      5.47 o 
  12   2   5      119.62      112.29     10.85 o 
 -11   3   5      218.33      219.21     10.21 o 
 -10   3   5      188.23      209.50      9.65 o 
  -9   3   5       62.85       55.35      5.46 o 
  -8   3   5      100.85       93.63      5.18 o 
  -7   3   5      584.62      583.40     14.00 o 
  -6   3   5     5879.07     5944.89     84.20 o 
  -5   3   5     1508.08     1438.46     23.29 o 
  -4   3   5      163.19      191.00      4.52 o 
  -3   3   5     2922.01     2972.67     36.10 o 
  -2   3   5     1681.08     1568.37     15.59 o 
  -1   3   5     4850.91     5232.69     51.03 o 
   0   3   5     3168.29     3534.00     31.34 o 
   1   3   5      324.94      340.88      4.20 o 
   2   3   5      202.70      211.79      3.47 o 
   3   3   5        0.94        2.33      0.81 o 
   4   3   5      508.80      447.66      8.92 o 
   5   3   5     1055.11      934.34     11.27 o 
   6   3   5     3402.85     3415.70     32.29 o 
   7   3   5      856.91      841.24     13.17 o 
   8   3   5        0.86       -1.86      2.56 o 
   9   3   5     1614.57     1593.81     28.10 o 
  10   3   5     1543.41     1543.93     26.38 o 
  11   3   5       81.21       71.32      7.02 o 
  12   3   5      121.66      133.35     10.38 o 
 -10   4   5       14.09        8.06      5.29 o 
  -9   4   5       55.25       55.13      6.16 o 
  -8   4   5      763.46      768.31     16.94 o 
  -7   4   5      652.65      663.41     16.31 o 
  -6   4   5     1026.88     1053.24     19.00 o 
  -5   4   5       72.32       66.52      4.05 o 
  -4   4   5     2035.10     2040.86     28.21 o 
  -3   4   5     3247.53     3377.98     36.03 o 
  -2   4   5      501.96      507.34      6.36 o 
  -1   4   5      136.72      147.59      3.62 o 
   0   4   5      185.13      152.29      2.93 o 
   1   4   5      926.46      923.88      8.83 o 
   2   4   5      124.02      124.88      2.37 o 
   3   4   5     1469.42     1556.92     13.19 o 
   4   4   5     2287.50     2437.71     23.96 o 
   5   4   5      167.56      211.39      5.70 o 
   6   4   5      507.42      531.82      6.51 o 
   7   4   5      494.87      485.86      9.24 o 
   8   4   5      214.50      224.55      6.64 o 
   9   4   5      170.46      167.95      9.58 o 
  10   4   5      245.46      249.64      8.61 o 
  11   4   5      339.26      312.87     12.51 o 
  12   4   5       23.39       24.50      6.35 o 
 -10   5   5      482.23      512.76     17.55 o 
  -9   5   5      650.20      643.82     19.48 o 
  -8   5   5       37.60       25.76     12.57 o 
  -7   5   5      899.49      892.79     19.26 o 
  -6   5   5      666.67      693.34     14.60 o 
  -5   5   5      819.61      831.24     16.19 o 
  -4   5   5      959.72      937.62     14.53 o 
  -3   5   5       11.61       12.98      1.12 o 
  -2   5   5      216.40      255.09      4.83 o 
  -1   5   5      709.19      805.73     11.39 o 
   0   5   5      368.68      446.36      5.28 o 
   1   5   5     2897.04     3140.61     27.64 o 
   2   5   5     4925.55     5093.41     39.41 o 
   3   5   5     3465.17     3452.16     28.12 o 
   4   5   5     1365.31     1431.39     15.29 o 
   5   5   5     1258.31     1258.36     13.85 o 
   6   5   5     3182.85     3065.77     29.89 o 
   7   5   5      548.81      551.08     10.21 o 
   8   5   5      518.20      525.26     10.87 o 
   9   5   5        2.01        4.55      2.91 o 
  10   5   5       18.54       22.87      4.76 o 
  11   5   5      479.41      471.41     15.54 o 
  12   5   5      130.50      139.22     12.40 o 
 -10   6   5       56.35       53.24      7.98 o 
  -9   6   5      234.71      262.08     12.85 o 
  -8   6   5     1812.52     1773.75     41.22 o 
  -7   6   5     2590.97     2542.64     44.97 o 
  -6   6   5      549.78      553.04     13.87 o 
  -5   6   5        7.72        8.75      2.43 o 
  -4   6   5       30.68       35.64      2.99 o 
  -3   6   5     2406.09     2342.73     30.17 o 
  -2   6   5     1488.68     1325.87     16.22 o 
  -1   6   5     2182.50     2078.37     23.77 o 
   0   6   5      804.64      819.49      9.25 o 
   1   6   5       51.78       48.90      1.89 o 
   2   6   5      799.26      805.44      7.94 o 
   3   6   5     3620.97     3698.95     30.46 o 
   4   6   5     2953.03     2778.49     27.52 o 
   5   6   5     1187.97     1139.73     13.05 o 
   6   6   5      382.24      364.60      5.89 o 
   7   6   5      266.48      314.74      7.04 o 
   8   6   5      567.55      524.59     11.23 o 
   9   6   5      534.20      533.09     11.68 o 
  10   6   5      315.36      307.33      9.79 o 
  11   6   5      420.12      431.97     15.15 o 
  12   6   5        4.27       -2.34      5.39 o 
  -9   7   5       55.53       69.28      8.40 o 
  -8   7   5      175.34      147.58     10.29 o 
  -7   7   5      537.92      549.26     13.80 o 
  -6   7   5      383.20      379.21      9.69 o 
  -5   7   5      732.33      753.24     14.52 o 
  -4   7   5       54.28       58.23      3.91 o 
  -3   7   5        5.84        6.55      2.13 o 
  -2   7   5       69.28       64.63      3.28 o 
  -1   7   5        7.12        8.13      1.02 o 
   0   7   5       97.05       88.50      2.65 o 
   1   7   5      365.07      351.14      4.91 o 
   2   7   5     1153.75     1115.47     10.08 o 
   3   7   5     2761.56     2802.16     24.97 o 
   4   7   5       11.35       12.90      2.56 o 
   5   7   5      514.86      529.11      7.71 o 
   6   7   5      799.00      785.15     10.16 o 
   7   7   5     1645.65     1688.89     21.94 o 
   8   7   5      242.81      239.30      7.08 o 
   9   7   5       13.82       19.65      3.77 o 
  10   7   5      167.44      162.60      7.04 o 
  11   7   5      114.88      107.40      6.75 o 
  12   7   5       15.42        8.65      5.95 o 
  -9   8   5        2.82        0.15      5.08 o 
  -8   8   5        3.91       -3.05      4.62 o 
  -7   8   5      331.45      327.64     11.34 o 
  -6   8   5      503.46      534.79     13.27 o 
  -5   8   5      525.66      529.52     13.73 o 
  -4   8   5       85.14       73.37      4.86 o 
  -3   8   5       28.62       33.75      3.15 o 
  -2   8   5       30.62       31.08      2.99 o 
  -1   8   5      828.36      824.37     10.06 o 
   0   8   5      881.59      877.05     10.28 o 
   1   8   5      896.04      859.86      8.49 o 
   2   8   5        8.84       16.96      1.47 o 
   3   8   5      380.68      334.77      5.46 o 
   4   8   5      342.81      346.28      5.82 o 
   5   8   5      424.72      412.60      6.85 o 
   6   8   5      398.16      356.06      6.81 o 
   7   8   5      441.76      431.62      8.98 o 
   8   8   5       23.44       24.22      3.48 o 
   9   8   5       63.94       47.60      4.67 o 
  10   8   5        6.59       10.43      4.02 o 
  11   8   5       27.65       19.30      4.46 o 
  12   8   5       77.94       78.99      7.42 o 
  -8   9   5      217.68      217.93     10.59 o 
  -7   9   5       33.08       28.41      5.77 o 
  -6   9   5        5.30        5.26      4.12 o 
  -5   9   5       62.40       64.50      5.39 o 
  -4   9   5      137.97      141.91      7.15 o 
  -3   9   5     3211.28     3168.47     42.14 o 
  -2   9   5      594.39      600.80     11.13 o 
  -1   9   5     2190.69     2127.68     22.10 o 
   0   9   5      235.38      228.96      4.16 o 
   1   9   5      967.94      958.49     10.13 o 
   2   9   5     5492.24     5419.36     45.93 o 
   3   9   5     3485.46     3406.18     30.47 o 
   4   9   5     3117.08     2958.74     28.24 o 
   5   9   5       13.02       14.88      2.22 o 
   6   9   5     1916.01     1845.32     20.44 o 
   7   9   5     2079.78     1973.41     21.50 o 
   8   9   5      748.49      733.96     13.80 o 
   9   9   5      869.09      874.65     15.71 o 
  10   9   5       67.73       90.91      6.26 o 
  11   9   5       64.54       93.78      6.48 o 
  -7  10   5      117.03      112.39     10.86 o 
  -6  10   5      171.71      163.04      9.25 o 
  -5  10   5      327.87      324.85     10.72 o 
  -4  10   5       47.09       60.62      4.72 o 
  -3  10   5        3.30        9.95      3.29 o 
  -2  10   5       39.48       37.74      3.44 o 
  -1  10   5      685.26      690.86      9.88 o 
   0  10   5     1757.61     1758.44     18.31 o 
   1  10   5     1794.91     1790.07     16.84 o 
   2  10   5        5.13        4.98      1.66 o 
   3  10   5      277.98      260.91      5.08 o 
   4  10   5      713.66      672.52     10.02 o 
   5  10   5       48.89       35.30      2.86 o 
   6  10   5     1005.40      979.18     13.10 o 
   7  10   5      148.54      162.91      4.90 o 
   8  10   5      172.38      168.38      8.56 o 
   9  10   5       93.12       88.74      6.01 o 
  10  10   5       94.95       86.46      6.44 o 
  11  10   5      429.22      447.34     19.86 o 
  -7  11   5        7.75        5.08      6.10 o 
  -6  11   5       23.23       24.43      6.30 o 
  -5  11   5       32.91       36.95      9.11 o 
  -4  11   5       27.27       24.53      4.00 o 
  -3  11   5       54.94       37.09      3.92 o 
  -2  11   5      764.03      746.45     14.44 o 
  -1  11   5     1321.13     1316.33     18.98 o 
   0  11   5       11.08        9.52      2.08 o 
   1  11   5       47.77       43.38      3.01 o 
   2  11   5      549.44      545.35      8.60 o 
   3  11   5      706.04      686.93      9.54 o 
   4  11   5      536.44      539.69     10.98 o 
   5  11   5      253.12      241.09      6.03 o 
   6  11   5      169.46      146.98      5.44 o 
   7  11   5      110.63      109.43      4.44 o 
   8  11   5      212.17      196.56      7.61 o 
   9  11   5       42.19       32.99      4.87 o 
  10  11   5       87.05       93.02      6.45 o 
  11  11   5      125.73      113.28      7.79 o 
  -6  12   5      134.36      118.68      9.45 o 
  -5  12   5      321.14      327.26     17.72 o 
  -4  12   5      675.72      700.69     14.90 o 
  -3  12   5      733.58      735.76     15.05 o 
  -2  12   5        0.81        3.64      3.54 o 
  -1  12   5      621.44      647.77     11.36 o 
   0  12   5     1346.08     1362.64     18.01 o 
   1  12   5     1080.33     1044.05     16.36 o 
   2  12   5      881.15      874.24     13.30 o 
   3  12   5      341.64      346.27      7.24 o 
   4  12   5        0.55       -3.19      2.45 o 
   5  12   5       39.54       34.96      3.60 o 
   6  12   5      220.24      233.91      6.60 o 
   7  12   5      621.13      620.17     10.76 o 
   8  12   5     1953.63     1960.99     29.19 o 
   9  12   5      249.25      244.64      9.13 o 
  10  12   5        5.39        4.92      5.01 o 
  -5  13   5      183.48      176.83     11.30 o 
  -4  13   5       11.14       16.06      5.63 o 
  -3  13   5      271.96      267.83     10.73 o 
  -2  13   5      628.56      608.80     15.02 o 
  -1  13   5      268.95      255.84     10.37 o 
   0  13   5       71.02       78.27      6.63 o 
   1  13   5       16.62       14.12      3.28 o 
   2  13   5      353.87      369.42      8.90 o 
   3  13   5      569.89      574.72     10.44 o 
   4  13   5      497.52      528.91     11.62 o 
   5  13   5      154.05      147.04      5.69 o 
   6  13   5       24.22       20.61      3.52 o 
   7  13   5      318.10      281.56      7.49 o 
   8  13   5       71.07       62.31      5.83 o 
   9  13   5      155.20      151.11      7.86 o 
  10  13   5      435.52      477.09     13.13 o 
  -4  14   5       83.81       78.93     10.05 o 
  -3  14   5       93.59      130.44     15.83 o 
  -2  14   5        2.97        8.98      7.10 o 
  -1  14   5       29.37       27.30      6.11 o 
   0  14   5       84.91       78.38      9.57 o 
   1  14   5      166.93      183.04      6.61 o 
   2  14   5      202.91      203.37      6.94 o 
   3  14   5       32.34       33.25      4.09 o 
   4  14   5      506.24      505.74     24.82 o 
   5  14   5      114.34      105.84      6.11 o 
   6  14   5       54.64       49.71      4.55 o 
   7  14   5      289.62      272.32     11.44 o 
   8  14   5      413.04      411.17     13.30 o 
   9  14   5      287.77      278.46     10.78 o 
  -2  15   5       99.03       94.52     22.24 o 
  -1  15   5       62.51       62.87      7.42 o 
   0  15   5      458.71      465.11     20.48 o 
   1  15   5      132.37      161.73      9.41 o 
   2  15   5       36.10       42.22      5.17 o 
   3  15   5        2.93        1.39      5.52 o 
   4  15   5       76.00       78.82      7.47 o 
   5  15   5       49.80       40.58      6.63 o 
   6  15   5      327.08      346.00     11.68 o 
   7  15   5      504.10      540.42     12.26 o 
   8  15   5       38.11       41.78      6.22 o 
   0  16   5       33.09       29.25      9.37 o 
   1  16   5      179.85      202.59     10.63 o 
   2  16   5      190.84      170.25     10.01 o 
   3  16   5      384.24      353.91     13.74 o 
   4  16   5      326.85      291.65     14.99 o 
   5  16   5      102.35      115.18      8.61 o 
   6  16   5        0.23        5.02      5.67 o 
  -4 -14   6      129.73      126.89      9.42 o 
  -3 -14   6      200.64      245.41     12.52 o 
  -2 -14   6       43.69       49.49      9.93 o 
  -6 -13   6       65.51       68.79      8.45 o 
  -5 -13   6       88.22       68.75      5.79 o 
  -4 -13   6      463.25      457.46     12.57 o 
  -3 -13   6        0.88        2.35      5.76 o 
  -2 -13   6        1.81        1.47      5.66 o 
  -1 -13   6       23.59       33.83     11.85 o 
   0 -13   6      310.78      328.27     22.78 o 
   1 -13   6      805.32      867.64     28.93 o 
  -8 -12   6      166.60      140.82     11.03 o 
  -7 -12   6       13.84       11.19      5.40 o 
  -6 -12   6        5.76        5.26      5.05 o 
  -5 -12   6       40.59       39.88      3.72 o 
  -4 -12   6       15.00       11.88      3.86 o 
  -3 -12   6      366.39      372.55      9.82 o 
  -2 -12   6      451.42      470.28     15.64 o 
  -1 -12   6      300.77      301.37     20.95 o 
   0 -12   6       84.34       88.37      9.91 o 
   1 -12   6      146.41      158.75     18.94 o 
   2 -12   6      210.74      197.69     21.26 o 
   3 -12   6      376.74      331.40     23.97 o 
  -9 -11   6        3.09       -2.49      4.72 o 
  -8 -11   6       26.13       31.05      5.57 o 
  -7 -11   6        1.48        6.49      4.75 o 
  -6 -11   6        2.60        0.57      4.55 o 
  -5 -11   6      142.19      144.06     13.22 o 
  -4 -11   6       54.43       44.03      4.20 o 
  -3 -11   6      871.33      908.18     18.11 o 
  -2 -11   6      796.39      809.71     15.63 o 
  -1 -11   6       18.26       19.72      4.29 o 
   0 -11   6      210.35      213.98      7.77 o 
   1 -11   6      571.64      588.57     20.93 o 
   2 -11   6      217.43      194.02     12.93 o 
   3 -11   6       39.16       33.14     11.47 o 
   4 -11   6        0.57        4.02      7.06 o 
  -9 -10   6       11.13        8.92      4.52 o 
  -8 -10   6       11.57       14.24      4.71 o 
  -7 -10   6      855.67      858.97     22.48 o 
  -6 -10   6      890.15      893.04     18.85 o 
  -5 -10   6      441.30      427.02     12.18 o 
  -4 -10   6      118.48      111.88      5.05 o 
  -3 -10   6      789.72      795.64     13.81 o 
  -2 -10   6      326.74      335.72      8.48 o 
  -1 -10   6     2585.45     2623.10     40.51 o 
   0 -10   6      767.54      797.35     13.23 o 
   1 -10   6        0.81       -0.85      3.10 o 
   2 -10   6      706.50      720.04     19.19 o 
   3 -10   6      343.61      373.11     19.38 o 
   4 -10   6      241.62      279.89     14.15 o 
   5 -10   6      100.31       96.60      9.65 o 
 -10  -9   6      250.69      244.49     11.82 o 
  -9  -9   6      127.60      124.61      8.71 o 
  -8  -9   6       84.79       87.87      5.78 o 
  -7  -9   6        7.18        2.04      3.60 o 
  -6  -9   6       50.00       50.02      4.86 o 
  -5  -9   6       91.79       86.47      5.75 o 
  -4  -9   6      293.91      294.45      7.25 o 
  -3  -9   6     1498.12     1449.21     20.39 o 
  -2  -9   6        4.75       -0.45      2.54 o 
  -1  -9   6      189.94      191.15      6.22 o 
   0  -9   6     1098.77     1112.43     16.27 o 
   1  -9   6     2179.14     2190.91     34.21 o 
   2  -9   6      872.63      867.61     17.09 o 
   3  -9   6       43.41       34.02      5.04 o 
   4  -9   6        5.95        1.43      4.23 o 
   5  -9   6      225.46      200.58     11.44 o 
   6  -9   6      377.19      372.71     16.20 o 
 -10  -8   6       72.45       74.75      6.92 o 
  -9  -8   6      144.31      147.64     16.13 o 
  -8  -8   6       15.76       15.47      4.34 o 
  -7  -8   6       15.11       21.19      3.38 o 
  -6  -8   6      135.40      152.95      5.99 o 
  -5  -8   6     1134.93     1092.94     18.16 o 
  -4  -8   6      379.40      359.92      7.51 o 
  -3  -8   6        0.09       -0.49      2.23 o 
  -2  -8   6     1268.26     1269.43     18.11 o 
  -1  -8   6      403.91      397.91      7.67 o 
   0  -8   6      229.05      235.05      5.25 o 
   1  -8   6      484.83      482.46      9.13 o 
   2  -8   6        7.63        5.63      2.65 o 
   3  -8   6       29.27       28.75      3.35 o 
   4  -8   6        9.87        5.52      3.69 o 
   5  -8   6      281.72      266.10      8.45 o 
   6  -8   6        5.88        2.31      4.25 o 
   7  -8   6       89.89       91.61      9.86 o 
 -11  -7   6        0.00       -1.71      4.96 o 
 -10  -7   6       56.42       49.66      5.07 o 
  -9  -7   6      113.08      117.66      6.95 o 
  -8  -7   6      730.38      740.31     18.32 o 
  -7  -7   6      963.94      984.22     22.16 o 
  -6  -7   6      162.41      140.61      5.77 o 
  -5  -7   6     1061.44      989.48     17.98 o 
  -4  -7   6       77.57       73.18      3.11 o 
  -3  -7   6     1995.86     1937.89     22.98 o 
  -2  -7   6     2434.80     2382.92     27.68 o 
  -1  -7   6      318.48      298.20      5.36 o 
   0  -7   6     1178.38     1221.66     13.98 o 
   1  -7   6       63.20       68.18      3.83 o 
   2  -7   6      267.45      276.61      6.55 o 
   3  -7   6     1086.78     1086.32     16.94 o 
   4  -7   6      655.51      675.94     14.27 o 
   5  -7   6      213.81      231.50      7.59 o 
   6  -7   6       55.65       50.63      4.51 o 
   7  -7   6      191.92      188.77      6.93 o 
   8  -7   6      831.04      826.39     25.44 o 
 -11  -6   6      209.40      219.72      8.37 o 
 -10  -6   6      794.63      800.77     20.91 o 
  -9  -6   6      161.48      180.50      8.22 o 
  -8  -6   6        4.04        5.23      3.68 o 
  -7  -6   6      169.43      181.19      8.02 o 
  -6  -6   6     3289.82     3193.25     54.82 o 
  -5  -6   6     3649.43     3518.88     50.21 o 
  -4  -6   6      672.75      637.70     12.65 o 
  -3  -6   6       27.96       34.41      4.84 o 
  -2  -6   6     1562.69     1529.75     18.65 o 
  -1  -6   6      868.32      816.79      9.48 o 
   0  -6   6     1186.34     1130.02     12.84 o 
   1  -6   6       12.50        9.46      2.24 o 
   2  -6   6      194.74      182.28      4.26 o 
   3  -6   6      185.81      168.73      4.46 o 
   4  -6   6       30.75       31.39      4.34 o 
   5  -6   6      426.45      416.12      9.66 o 
   6  -6   6     1207.16     1203.16     19.38 o 
   7  -6   6      371.33      342.30      8.75 o 
   8  -6   6      228.17      238.20     11.22 o 
   9  -6   6       20.56       20.78      6.48 o 
 -11  -5   6        3.64        5.73      4.02 o 
 -10  -5   6      330.63      342.48     11.25 o 
  -9  -5   6       25.98       20.89      4.17 o 
  -8  -5   6       86.51       82.58      5.37 o 
  -7  -5   6      981.92      916.11     19.41 o 
  -6  -5   6     1661.52     1523.26     28.72 o 
  -5  -5   6      546.22      531.62      9.21 o 
  -4  -5   6      398.65      434.74      8.28 o 
  -3  -5   6      134.93      156.57      3.98 o 
  -2  -5   6      442.70      409.08      6.89 o 
  -1  -5   6      306.03      309.34      5.18 o 
   0  -5   6      758.87      757.68      8.16 o 
   1  -5   6      155.68      156.07      3.04 o 
   2  -5   6      578.25      603.79      7.69 o 
   3  -5   6       58.95       52.23      2.64 o 
   4  -5   6      886.70      926.84     16.79 o 
   5  -5   6      948.57      915.16     15.37 o 
   6  -5   6      145.31      146.23      5.70 o 
   7  -5   6      217.30      209.64      6.61 o 
   8  -5   6      208.07      202.22     10.15 o 
   9  -5   6      196.68      192.54     10.06 o 
 -11  -4   6      189.41      206.72     10.27 o 
 -10  -4   6      375.19      409.93     11.28 o 
  -9  -4   6      503.71      501.26     13.17 o 
  -8  -4   6     1246.52     1215.96     21.47 o 
  -7  -4   6       19.11       15.30      2.61 o 
  -6  -4   6     1011.96      933.85     18.93 o 
  -5  -4   6     1802.04     1646.33     29.86 o 
  -4  -4   6     2732.71     2725.08     50.06 o 
  -3  -4   6      234.60      205.18      3.70 o 
  -2  -4   6        7.88        9.61      1.48 o 
  -1  -4   6     1504.34     1672.41     14.00 o 
   0  -4   6       75.26       77.88      1.98 o 
   1  -4   6       50.66       47.31      1.76 o 
   2  -4   6     2010.29     1970.79     16.11 o 
   3  -4   6      305.29      308.60      5.79 o 
   4  -4   6     1655.59     1633.61     21.23 o 
   5  -4   6        3.84        5.42      2.29 o 
   6  -4   6      348.55      356.85      8.37 o 
   7  -4   6     1762.25     1788.09     25.62 o 
   8  -4   6      898.86      860.81     20.44 o 
   9  -4   6       52.95       46.17      8.78 o 
  10  -4   6        5.92       10.02      5.89 o 
 -10  -3   6      326.77      331.20     12.40 o 
  -9  -3   6        0.38        2.39      2.55 o 
  -8  -3   6      409.38      362.35      9.73 o 
  -7  -3   6     1843.01     1853.20     37.62 o 
  -6  -3   6     1990.35     1970.95     40.19 o 
  -5  -3   6     1399.80     1333.31     24.47 o 
  -4  -3   6       45.19       49.54      2.68 o 
  -3  -3   6      738.18      730.05      9.83 o 
  -2  -3   6     4369.79     4414.48     45.73 o 
  -1  -3   6     1666.17     1593.80     16.23 o 
   0  -3   6     2518.07     2502.85     21.77 o 
   1  -3   6      479.73      488.82      5.66 o 
   2  -3   6      396.38      413.62      5.05 o 
   3  -3   6     2860.93     2726.55     29.41 o 
   4  -3   6     2094.41     2058.88     25.49 o 
   5  -3   6     1016.77      991.53     15.80 o 
   6  -3   6     1640.41     1566.72     22.96 o 
   7  -3   6      144.64      126.49      4.86 o 
   8  -3   6      584.38      560.38     15.22 o 
   9  -3   6      801.49      800.38     19.63 o 
  10  -3   6      156.09      163.62      9.34 o 
  -9  -2   6      862.43      883.47     25.98 o 
  -8  -2   6       45.63       70.76      5.52 o 
  -7  -2   6       16.49        6.79      3.55 o 
  -6  -2   6     1056.54     1059.21     20.45 o 
  -5  -2   6     1447.85     1479.87     23.62 o 
  -4  -2   6       63.81       54.68      2.44 o 
  -3  -2   6        8.40        9.35      1.01 o 
  -2  -2   6      305.41      360.12      4.99 o 
  -1  -2   6      244.58      293.94      4.51 o 
   0  -2   6      503.02      510.00      6.00 o 
   1  -2   6      202.75      220.20      4.02 o 
   2  -2   6       12.47       14.72      1.35 o 
   3  -2   6     1057.40      980.55     11.06 o 
   4  -2   6     1383.69     1385.57     15.87 o 
   5  -2   6      920.90      919.05     13.21 o 
   6  -2   6      298.77      304.17      6.52 o 
   7  -2   6     1041.46      998.23     21.82 o 
   8  -2   6      313.07      320.62     10.74 o 
   9  -2   6       44.81       39.23      5.51 o 
  10  -2   6       60.08       62.99      6.73 o 
  -9  -1   6      354.72      403.79     13.87 o 
  -8  -1   6       86.28       91.01      6.36 o 
  -7  -1   6      350.19      349.57     13.38 o 
  -6  -1   6      485.31      464.47      8.47 o 
  -5  -1   6     3073.82     3168.19     41.71 o 
  -4  -1   6      832.35      808.96     12.77 o 
  -3  -1   6      877.64      838.36     13.09 o 
  -2  -1   6       20.04       24.42      1.27 o 
  -1  -1   6     1293.92     1347.06     14.52 o 
   0  -1   6     4866.91     4880.54     42.63 o 
   1  -1   6     2198.45     2118.08     19.60 o 
   2  -1   6     7845.28     8267.51     67.25 o 
   3  -1   6       33.39       32.58      1.64 o 
   4  -1   6      150.27      158.70      3.82 o 
   5  -1   6     3486.12     3377.90     37.05 o 
   6  -1   6       20.76       23.07      2.27 o 
   7  -1   6        7.76        3.58      1.97 o 
   8  -1   6      182.21      168.17     12.00 o 
   9  -1   6       41.57       51.92      9.54 o 
  10  -1   6      101.89      107.67      7.51 o 
  11  -1   6       75.55       84.74      7.41 o 
 -10   0   6       83.73       95.60     13.96 o 
  -9   0   6      286.71      286.18     11.26 o 
  -8   0   6     1655.33     1715.15     38.73 o 
  -7   0   6      658.41      678.01     29.27 o 
  -6   0   6        3.97        4.03      1.52 o 
  -5   0   6       41.88       51.30      2.53 o 
  -4   0   6       61.72       74.96      2.86 o 
  -3   0   6       75.37       76.79      3.13 o 
  -2   0   6      186.32      149.55      2.77 o 
  -1   0   6     7922.04     8346.98     80.53 o 
   0   0   6     6894.35     7423.12     63.84 o 
   1   0   6       28.77       22.83      1.75 o 
   2   0   6     1129.17     1054.26     10.79 o 
   3   0   6     4666.93     4550.54     40.14 o 
   4   0   6     3138.20     3152.29     32.04 o 
   5   0   6     1247.27     1196.91     15.10 o 
   6   0   6      105.55      107.56      3.63 o 
   7   0   6     1340.74     1315.19     20.86 o 
   8   0   6       94.27       90.46      5.47 o 
   9   0   6     1336.03     1317.38     37.36 o 
  10   0   6      352.51      365.61     12.70 o 
  11   0   6      571.72      546.30     16.01 o 
 -11   1   6      204.73      215.50      8.03 o 
 -10   1   6      816.53      825.08     16.68 o 
  -9   1   6       40.45       32.88      3.41 o 
  -8   1   6      178.56      179.74      5.74 o 
  -7   1   6      202.75      198.88      6.24 o 
  -6   1   6      645.80      653.64     11.46 o 
  -5   1   6      965.09      963.44     15.80 o 
  -4   1   6      827.86      765.25     11.28 o 
  -3   1   6     1023.57     1090.91     16.54 o 
  -2   1   6     2234.44     2449.79     24.76 o 
  -1   1   6     2424.01     2501.69     25.46 o 
   0   1   6     2204.27     2174.42     18.86 o 
   1   1   6     8835.76     9493.46     77.66 o 
   2   1   6      524.23      518.78      6.30 o 
   3   1   6      820.34      863.22      9.30 o 
   4   1   6      247.21      213.36      4.60 o 
   5   1   6      805.93      758.01     10.56 o 
   6   1   6       10.64       11.81      1.92 o 
   7   1   6       44.11       41.34      3.77 o 
   8   1   6      221.69      227.44     12.88 o 
   9   1   6        0.67       -1.38      3.26 o 
  10   1   6        1.56       -3.30      3.98 o 
  11   1   6      120.92      130.64      8.04 o 
 -11   2   6      171.77      193.17      8.87 o 
 -10   2   6       13.09        8.64      4.05 o 
  -9   2   6        1.38        6.31      3.49 o 
  -8   2   6      357.43      359.21      9.54 o 
  -7   2   6      146.22      141.32      5.39 o 
  -6   2   6      973.51      996.15     17.46 o 
  -5   2   6     1217.52     1162.95     19.48 o 
  -4   2   6      700.62      701.09     10.59 o 
  -3   2   6     1162.89     1248.08     18.63 o 
  -2   2   6       10.77       10.05      1.01 o 
  -1   2   6     8378.04     9261.48     83.86 o 
   0   2   6     3811.72     3767.52     31.66 o 
   1   2   6     1152.52     1088.12     10.48 o 
   2   2   6       37.75       31.91      1.46 o 
   3   2   6     2693.24     2841.02     26.28 o 
   4   2   6      893.81      823.98     10.27 o 
   5   2   6     1530.52     1568.30     17.51 o 
   6   2   6     1532.35     1537.53     17.35 o 
   7   2   6      130.24      142.79      5.56 o 
   8   2   6      551.64      540.27     12.34 o 
   9   2   6      157.94      161.00      7.09 o 
  10   2   6       10.86        3.64      3.74 o 
  11   2   6      485.08      500.49     23.63 o 
  12   2   6       69.28       61.63      6.83 o 
 -11   3   6      158.13      165.33      9.25 o 
 -10   3   6      321.74      322.47     11.85 o 
  -9   3   6      519.52      502.72     15.61 o 
  -8   3   6      450.74      450.27     11.65 o 
  -7   3   6      211.11      220.61      7.19 o 
  -6   3   6      277.71      276.46     10.05 o 
  -5   3   6      925.72      891.73     16.21 o 
  -4   3   6     4577.79     4424.15     56.91 o 
  -3   3   6     3350.45     3405.45     36.25 o 
  -2   3   6     3107.71     3060.91     30.77 o 
  -1   3   6      101.67      119.16      4.19 o 
   0   3   6     3002.26     3270.68     29.31 o 
   1   3   6     3686.39     3670.40     33.01 o 
   2   3   6     1578.74     1476.42     13.91 o 
   3   3   6     4345.05     4631.37     38.95 o 
   4   3   6       58.74       50.97      2.28 o 
   5   3   6      107.97       98.37      3.10 o 
   6   3   6       23.68       27.57      2.06 o 
   7   3   6       99.14      105.61      4.38 o 
   8   3   6     1214.98     1202.41     23.20 o 
   9   3   6     1500.70     1480.24     25.59 o 
  10   3   6       89.60       99.49      7.59 o 
  11   3   6       16.72       15.78      4.56 o 
  12   3   6      281.22      276.44     11.52 o 
 -10   4   6        4.95       -1.82      4.78 o 
  -9   4   6       61.82       70.55      6.55 o 
  -8   4   6       65.34       59.40      5.17 o 
  -7   4   6      541.34      542.58     13.34 o 
  -6   4   6      832.31      813.35     15.88 o 
  -5   4   6      213.92      198.51      6.70 o 
  -4   4   6      517.38      459.83      9.21 o 
  -3   4   6      346.22      349.27      5.72 o 
  -2   4   6     1281.29     1293.51     14.21 o 
  -1   4   6     1159.33     1029.44     18.36 o 
   0   4   6     3470.22     3408.28     30.71 o 
   1   4   6     1614.01     1609.62     16.33 o 
   2   4   6      520.32      564.61      6.34 o 
   3   4   6     2091.20     2072.85     18.80 o 
   4   4   6     1622.42     1538.13     15.15 o 
   5   4   6     3075.30     3106.30     30.20 o 
   6   4   6      121.55      105.60      3.33 o 
   7   4   6      255.24      266.30      6.85 o 
   8   4   6        1.06        2.40      2.91 o 
   9   4   6       46.59       52.81      4.80 o 
  10   4   6     1336.04     1328.09     28.94 o 
  11   4   6       38.64       38.82      5.08 o 
  12   4   6       14.78       23.72      6.19 o 
 -10   5   6       11.23        8.14      8.40 o 
  -9   5   6       14.69        8.73      5.38 o 
  -8   5   6       24.39       29.11      4.81 o 
  -7   5   6        5.93        7.05      3.71 o 
  -6   5   6        9.11       12.53      3.72 o 
  -5   5   6        4.26        2.24      1.92 o 
  -4   5   6      767.33      752.76     12.55 o 
  -3   5   6     1297.56     1293.99     13.28 o 
  -2   5   6      370.65      300.82      5.03 o 
  -1   5   6        4.48        4.92      1.38 o 
   0   5   6        4.60        2.28      1.10 o 
   1   5   6      264.52      225.31      3.51 o 
   2   5   6       15.88       14.46      1.35 o 
   3   5   6        8.93       10.70      1.44 o 
   4   5   6       44.52       42.17      1.56 o 
   5   5   6      460.54      470.49      6.91 o 
   6   5   6      113.05       87.60      3.06 o 
   7   5   6      209.99      183.10      5.90 o 
   8   5   6      209.85      213.86      7.06 o 
   9   5   6      716.76      703.19     15.40 o 
  10   5   6     1337.43     1326.96     24.44 o 
  11   5   6       11.75        9.26      4.45 o 
  12   5   6      418.17      413.65     12.61 o 
  -9   6   6      230.49      247.94     16.91 o 
  -8   6   6        0.83       -0.16      5.75 o 
  -7   6   6      130.98      129.81      9.32 o 
  -6   6   6       16.51       12.74      3.64 o 
  -5   6   6     1958.39     1928.29     27.57 o 
  -4   6   6     3413.77     3353.93     44.35 o 
  -3   6   6     1497.93     1480.39     17.72 o 
  -2   6   6      248.55      246.19      7.68 o 
  -1   6   6     2307.51     2250.02     26.83 o 
   0   6   6     2844.51     2732.04     25.38 o 
   1   6   6     2098.11     1999.20     17.57 o 
   2   6   6     2907.66     2881.40     25.64 o 
   3   6   6      668.29      620.99      6.87 o 
   4   6   6      127.10      133.29      3.47 o 
   5   6   6      684.98      625.51      8.59 o 
   6   6   6     2486.75     2399.25     24.61 o 
   7   6   6     1648.04     1612.96     18.87 o 
   8   6   6      592.01      587.32     13.70 o 
   9   6   6      168.23      169.67      6.97 o 
  10   6   6       80.25       76.94      8.76 o 
  11   6   6      100.29       94.56      6.71 o 
  12   6   6      520.16      508.06     17.74 o 
  -9   7   6       37.06       36.90      7.49 o 
  -8   7   6       20.45       30.31      6.78 o 
  -7   7   6      503.56      515.72     12.04 o 
  -6   7   6      201.81      208.41      9.43 o 
  -5   7   6        3.13        2.60      3.01 o 
  -4   7   6      699.86      715.01     13.31 o 
  -3   7   6     1734.00     1691.54     22.55 o 
  -2   7   6     1913.66     1908.01     31.81 o 
  -1   7   6      514.13      497.60     11.17 o 
   0   7   6      126.06      140.90      3.34 o 
   1   7   6      301.18      332.58      6.05 o 
   2   7   6       15.39       12.05      1.48 o 
   3   7   6      696.94      679.64      7.88 o 
   4   7   6      935.92      929.06     10.13 o 
   5   7   6     1495.00     1437.36     16.23 o 
   6   7   6      684.90      635.26      9.27 o 
   7   7   6        9.40        5.03      1.80 o 
   8   7   6     3536.64     3286.61     45.29 o 
   9   7   6     1299.01     1308.45     22.03 o 
  10   7   6      803.07      823.90     16.33 o 
  11   7   6       99.46      106.09      7.17 o 
  12   7   6      106.52       92.67      7.57 o 
  -8   8   6      454.70      443.30     13.64 o 
  -7   8   6      409.92      432.41     11.61 o 
  -6   8   6        2.98        1.30      3.66 o 
  -5   8   6       58.80       53.17      4.78 o 
  -4   8   6      539.09      533.48     12.22 o 
  -3   8   6     1613.09     1609.36     22.22 o 
  -2   8   6       27.08       32.98      3.64 o 
  -1   8   6      208.37      186.77      4.93 o 
   0   8   6      345.82      338.10      5.73 o 
   1   8   6     2062.63     1953.01     17.01 o 
   2   8   6     1384.54     1370.93     12.29 o 
   3   8   6      426.76      407.69      6.03 o 
   4   8   6      339.96      339.13      5.34 o 
   5   8   6       65.95       59.89      2.98 o 
   6   8   6      632.37      562.33      8.60 o 
   7   8   6      401.39      379.13      7.05 o 
   8   8   6      259.91      264.19      7.83 o 
   9   8   6        9.98        2.87      3.61 o 
  10   8   6        0.02       -2.79      3.78 o 
  11   8   6       25.99       25.64      7.24 o 
  12   8   6       29.09       25.99      6.03 o 
  -8   9   6        8.23       -1.10      5.38 o 
  -7   9   6      457.70      473.12     14.56 o 
  -6   9   6      601.60      640.54     15.04 o 
  -5   9   6      691.58      704.81     19.12 o 
  -4   9   6      174.15      171.52      8.63 o 
  -3   9   6        8.62        3.18      2.91 o 
  -2   9   6        5.13        7.42      2.56 o 
  -1   9   6      211.79      216.72      6.31 o 
   0   9   6      778.94      782.40     12.34 o 
   1   9   6      668.42      666.23      7.58 o 
   2   9   6      244.27      243.42      5.25 o 
   3   9   6      101.40      112.62      3.38 o 
   4   9   6        7.69        6.92      1.61 o 
   5   9   6     1072.94     1050.00     13.39 o 
   6   9   6     1566.22     1620.73     18.66 o 
   7   9   6      278.24      308.73      6.52 o 
   8   9   6        4.76        0.34      3.13 o 
   9   9   6      382.15      389.24     10.99 o 
  10   9   6     1237.30     1233.86     22.37 o 
  11   9   6       57.76       53.06      7.50 o 
  -7  10   6      306.65      300.39     12.83 o 
  -6  10   6        0.34        5.81      4.61 o 
  -5  10   6      533.72      530.35     17.64 o 
  -4  10   6     1461.08     1443.98     22.93 o 
  -3  10   6     1899.24     1870.90     27.73 o 
  -2  10   6      287.84      284.46      8.18 o 
  -1  10   6       18.75       17.76      3.32 o 
   0  10   6     1900.41     1896.76     19.50 o 
   1  10   6     2529.19     2489.04     23.41 o 
   2  10   6     1779.99     1752.32     19.36 o 
   3  10   6     2220.51     2181.28     21.22 o 
   4  10   6     1167.74     1205.21     14.55 o 
   5  10   6      512.58      455.36      8.08 o 
   6  10   6      522.42      507.05      9.08 o 
   7  10   6      625.02      625.06     10.24 o 
   8  10   6      551.38      549.17     12.15 o 
   9  10   6      260.38      276.61      8.95 o 
  10  10   6      143.98      131.29      7.60 o 
  11  10   6       13.18       11.83      4.97 o 
  -6  11   6      300.27      321.03     13.25 o 
  -5  11   6      212.39      213.76     11.78 o 
  -4  11   6       32.09       28.75      4.02 o 
  -3  11   6        5.53        5.55      3.19 o 
  -2  11   6        5.20        6.40      2.96 o 
  -1  11   6       10.21       10.68      2.88 o 
   0  11   6       19.45       25.86      2.50 o 
   1  11   6       91.99       89.54      3.98 o 
   2  11   6      343.03      336.84      6.60 o 
   3  11   6      168.70      183.15      5.57 o 
   4  11   6      196.61      196.52      5.60 o 
   5  11   6      524.88      574.39     10.09 o 
   6  11   6      847.10      875.53     13.18 o 
   7  11   6      356.84      346.72      8.97 o 
   8  11   6       34.61       41.10      6.24 o 
   9  11   6      195.21      201.90      8.11 o 
  10  11   6      140.25      144.64      8.13 o 
  11  11   6      221.73      227.64     11.65 o 
  -6  12   6       27.15       27.00      7.05 o 
  -5  12   6        6.92        6.93      5.22 o 
  -4  12   6       65.52       65.14      5.50 o 
  -3  12   6      160.47      157.40      7.17 o 
  -2  12   6      266.91      293.32      9.29 o 
  -1  12   6        6.95        6.51      3.52 o 
   0  12   6        6.33        6.74      3.09 o 
   1  12   6      107.86      100.08      4.37 o 
   2  12   6      160.99      182.84      6.21 o 
   3  12   6      493.17      464.08     14.04 o 
   4  12   6      318.04      316.82      7.58 o 
   5  12   6      470.98      462.49      9.30 o 
   6  12   6       43.39       46.91      3.89 o 
   7  12   6       48.58       50.98      3.97 o 
   8  12   6        4.77        5.07      4.16 o 
   9  12   6       31.86       26.81      5.53 o 
  10  12   6      336.28      358.91     20.60 o 
  -5  13   6      140.47      139.25     10.20 o 
  -4  13   6      279.82      258.73     10.92 o 
  -3  13   6      260.03      273.72     10.93 o 
  -2  13   6      151.04      148.14     10.78 o 
  -1  13   6      200.02      191.57      9.75 o 
   0  13   6       13.96       11.92      3.73 o 
   1  13   6      966.64      919.89     15.35 o 
   2  13   6     1159.18     1201.52     18.65 o 
   3  13   6      359.21      354.38      8.05 o 
   4  13   6        0.93        2.77      3.34 o 
   5  13   6      496.13      490.73     10.54 o 
   6  13   6     1249.79     1278.68     18.06 o 
   7  13   6      923.18      937.60     14.65 o 
   8  13   6      582.08      620.94     10.70 o 
   9  13   6        7.27       13.66      4.91 o 
  10  13   6       80.72       72.09      6.74 o 
  -3  14   6       28.75       16.63      7.83 o 
  -2  14   6       23.71       10.33      7.55 o 
  -1  14   6      258.22      257.48     20.65 o 
   0  14   6      378.97      388.59     14.58 o 
   1  14   6       26.81       16.58      3.56 o 
   2  14   6       63.26       69.99      5.03 o 
   3  14   6      293.51      310.34     10.01 o 
   4  14   6      377.00      392.10     11.22 o 
   5  14   6        8.14        6.67      4.55 o 
   6  14   6        7.01        6.39      4.10 o 
   7  14   6       15.12        7.06      4.01 o 
   8  14   6      115.91      126.91      6.39 o 
   9  14   6      316.81      330.75     13.63 o 
  -2  15   6      955.71      906.05     31.79 o 
  -1  15   6      231.95      203.89     13.10 o 
   0  15   6        1.01       -2.45      6.18 o 
   1  15   6      142.24      138.39     10.96 o 
   2  15   6      476.47      502.34     12.78 o 
   3  15   6      491.18      515.14     15.73 o 
   4  15   6      219.05      233.35     10.76 o 
   5  15   6        8.97       13.75      5.61 o 
   6  15   6      332.27      365.36     12.33 o 
   7  15   6      378.61      403.16     11.39 o 
   8  15   6      266.51      274.67      8.25 o 
   0  16   6      434.05      434.64     28.29 o 
   1  16   6      391.40      389.68     20.09 o 
   2  16   6       72.66       86.11     12.47 o 
   3  16   6       46.65       57.39      7.70 o 
   4  16   6       23.21       21.53      7.99 o 
   5  16   6      163.37      148.52      9.63 o 
   6  16   6      346.89      336.72     13.11 o 
  -5 -13   7        2.93        4.14      5.68 o 
  -4 -13   7      703.08      730.65     21.09 o 
  -3 -13   7      347.95      379.42     23.16 o 
  -2 -13   7      214.94      218.96     14.20 o 
  -1 -13   7        1.00       19.09     10.63 o 
   0 -13   7       25.17       21.51      8.65 o 
  -7 -12   7       42.23       36.81      7.20 o 
  -6 -12   7      777.40      761.39     18.98 o 
  -5 -12   7       52.50       56.31      6.99 o 
  -4 -12   7      126.40      123.71      6.98 o 
  -3 -12   7        9.70        5.32      5.00 o 
  -2 -12   7      277.17      276.29     18.57 o 
  -1 -12   7      154.97      149.75     19.19 o 
   0 -12   7      373.67      434.95     19.38 o 
   1 -12   7      213.90      216.02     14.50 o 
   2 -12   7      313.97      364.99     18.56 o 
  -8 -11   7      425.93      435.44     19.50 o 
  -7 -11   7      451.42      457.97     13.76 o 
  -6 -11   7       91.19       93.37      7.38 o 
  -5 -11   7      174.83      167.48      8.78 o 
  -4 -11   7      304.69      277.73      8.14 o 
  -3 -11   7      108.29      103.38      5.55 o 
  -2 -11   7       84.98       85.29      8.71 o 
  -1 -11   7        4.17        1.79      9.26 o 
   0 -11   7       23.24       32.60      7.97 o 
   1 -11   7       76.46       73.24      6.62 o 
   2 -11   7       37.47       21.07      8.05 o 
   3 -11   7      408.11      390.66     25.49 o 
   4 -11   7      313.21      360.61     24.50 o 
  -9 -10   7      223.07      254.58      9.96 o 
  -8 -10   7      196.48      217.79      9.34 o 
  -7 -10   7       78.59       82.70      6.51 o 
  -6 -10   7       92.50       92.75      6.68 o 
  -5 -10   7      264.65      273.27     10.12 o 
  -4 -10   7      478.91      482.29     10.08 o 
  -3 -10   7      217.69      221.39      7.15 o 
  -2 -10   7     1122.72     1133.24     17.95 o 
  -1 -10   7       71.92       73.80      5.78 o 
   0 -10   7      269.80      287.50      9.55 o 
   1 -10   7      707.57      750.61     15.96 o 
   2 -10   7      518.63      524.37     13.05 o 
   3 -10   7      112.60      114.50     15.26 o 
   4 -10   7      283.98      307.96     15.61 o 
   5 -10   7      200.87      218.61     14.20 o 
  -9  -9   7      305.49      276.69     15.76 o 
  -8  -9   7     1074.47     1086.31     21.12 o 
  -7  -9   7      367.81      364.75     12.46 o 
  -6  -9   7      202.97      186.38     10.83 o 
  -5  -9   7        5.37        3.82      3.81 o 
  -4  -9   7        0.23       -0.66      2.56 o 
  -3  -9   7      433.90      417.70      9.23 o 
  -2  -9   7       33.43       31.42      3.61 o 
  -1  -9   7       78.67       84.97      4.96 o 
   0  -9   7      731.97      714.89     12.22 o 
   1  -9   7        1.28        1.50      3.25 o 
   2  -9   7      132.08      135.41      6.51 o 
   3  -9   7     1175.94     1272.66     23.20 o 
   4  -9   7      566.69      568.47     20.00 o 
   5  -9   7      271.37      258.49     13.61 o 
   6  -9   7       21.57       31.14      7.36 o 
 -10  -8   7       83.93       98.95     12.96 o 
  -9  -8   7      192.11      213.51      9.02 o 
  -8  -8   7      620.65      622.28     15.18 o 
  -7  -8   7       56.43       49.83      4.34 o 
  -6  -8   7       44.78       44.87      4.23 o 
  -5  -8   7       64.63       67.42      4.73 o 
  -4  -8   7      652.65      620.83     10.76 o 
  -3  -8   7     1509.85     1457.59     18.98 o 
  -2  -8   7      518.52      495.17     12.66 o 
  -1  -8   7       12.56        8.80      2.68 o 
   0  -8   7        3.23        4.84      2.83 o 
   1  -8   7      798.23      767.65     12.57 o 
   2  -8   7      500.61      513.84     10.75 o 
   3  -8   7      315.63      310.40      8.90 o 
   4  -8   7      116.75      113.49      7.30 o 
   5  -8   7      242.50      242.12     12.79 o 
   6  -8   7       20.79       10.75      5.42 o 
   7  -8   7      361.90      406.62     12.19 o 
 -10  -7   7      391.05      423.66     12.85 o 
  -9  -7   7        6.65        9.46      4.82 o 
  -8  -7   7       84.38       90.35      7.02 o 
  -7  -7   7       50.51       40.85      6.54 o 
  -6  -7   7      530.17      511.24     14.04 o 
  -5  -7   7      224.42      204.55      7.34 o 
  -4  -7   7      857.61      841.29     13.74 o 
  -3  -7   7      411.49      402.22      7.69 o 
  -2  -7   7      267.52      259.59      5.93 o 
  -1  -7   7      490.30      488.88      9.75 o 
   0  -7   7       11.51       10.15      2.02 o 
   1  -7   7     3268.70     3146.86     61.80 o 
   2  -7   7     1183.89     1144.70     21.72 o 
   3  -7   7       75.51       63.15      4.84 o 
   4  -7   7      352.83      355.64     11.24 o 
   5  -7   7      343.22      355.53      9.58 o 
   6  -7   7       61.26       42.32      4.72 o 
   7  -7   7      170.89      179.47      8.93 o 
 -11  -6   7        6.66        7.58      4.99 o 
 -10  -6   7      149.13      160.80      9.22 o 
  -9  -6   7      472.27      487.77     39.54 o 
  -8  -6   7      768.38      773.30     18.54 o 
  -7  -6   7      589.27      595.49     15.76 o 
  -6  -6   7       92.09       87.70      5.27 o 
  -5  -6   7       79.96       68.99      4.40 o 
  -4  -6   7      659.47      631.58     13.04 o 
  -3  -6   7     1734.28     1674.70     20.25 o 
  -2  -6   7     3116.68     3047.65     33.92 o 
  -1  -6   7     2239.89     2203.48     24.30 o 
   0  -6   7       22.77       19.17      1.97 o 
   1  -6   7     1949.24     1972.52     20.40 o 
   2  -6   7      100.41      107.27      4.14 o 
   3  -6   7     1559.53     1581.25     21.69 o 
   4  -6   7       64.14       70.01      4.44 o 
   5  -6   7       74.38       70.50      4.68 o 
   6  -6   7      286.51      289.69      8.66 o 
   7  -6   7       57.15       60.68      4.95 o 
   8  -6   7      292.14      250.99     16.95 o 
 -11  -5   7     1094.93     1200.67     27.73 o 
 -10  -5   7      151.57      166.65      8.46 o 
  -9  -5   7       29.15       32.26      5.07 o 
  -8  -5   7      118.35      110.04      7.02 o 
  -7  -5   7      265.00      238.15     13.26 o 
  -6  -5   7      222.44      206.92      7.06 o 
  -5  -5   7      107.36      109.52      5.01 o 
  -4  -5   7      544.90      554.41     10.18 o 
  -3  -5   7      125.29      116.15      3.98 o 
  -2  -5   7       13.02       11.19      1.88 o 
  -1  -5   7      655.85      642.49     10.11 o 
   0  -5   7     2317.03     2318.30     24.25 o 
   1  -5   7     2961.53     2982.59     25.37 o 
   2  -5   7      134.02      136.15      3.53 o 
   3  -5   7        9.93        9.11      1.94 o 
   4  -5   7      204.41      187.63      6.07 o 
   5  -5   7      426.94      394.74      9.60 o 
   6  -5   7      209.53      222.13      7.33 o 
   7  -5   7      113.23      105.82      5.40 o 
   8  -5   7        8.28       10.55      5.66 o 
   9  -5   7        8.10        2.86      5.77 o 
 -11  -4   7        9.07        8.06      6.55 o 
 -10  -4   7       75.16       67.17      7.63 o 
  -9  -4   7        2.06        3.77      3.62 o 
  -8  -4   7      213.81      231.85      7.47 o 
  -7  -4   7      449.75      452.41     13.48 o 
  -6  -4   7     1077.75     1110.06     26.01 o 
  -5  -4   7      497.21      499.73     16.70 o 
  -4  -4   7       26.53       26.31      2.58 o 
  -3  -4   7      311.83      300.40      5.50 o 
  -2  -4   7     1567.42     1548.83     18.34 o 
  -1  -4   7     1627.64     1622.18     15.27 o 
   0  -4   7      182.64      172.42      3.34 o 
   1  -4   7        0.03        0.66      1.16 o 
   2  -4   7      671.20      661.35      7.85 o 
   3  -4   7       59.19       55.08      2.85 o 
   4  -4   7      401.20      377.84      7.39 o 
   5  -4   7     1055.15      988.24     17.18 o 
   6  -4   7      311.99      303.42      8.04 o 
   7  -4   7       64.15       65.42      4.80 o 
   8  -4   7      240.78      240.72     10.80 o 
   9  -4   7       41.02       32.25      6.41 o 
 -10  -3   7      218.69      239.85      8.30 o 
  -9  -3   7      172.16      182.15     12.96 o 
  -8  -3   7      208.17      226.99      8.44 o 
  -7  -3   7      229.49      247.33      8.94 o 
  -6  -3   7        3.26        8.43      6.49 o 
  -5  -3   7      625.99      611.11     16.15 o 
  -4  -3   7     2646.21     2598.82     37.61 o 
  -3  -3   7     3483.38     3515.65     38.25 o 
  -2  -3   7     1136.88     1072.52     12.40 o 
  -1  -3   7       27.85       28.68      1.59 o 
   0  -3   7     1126.74     1095.84     11.43 o 
   1  -3   7     3353.79     3366.33     26.89 o 
   2  -3   7     3126.64     3116.93     25.26 o 
   3  -3   7     2888.82     2943.59     28.78 o 
   4  -3   7        3.38        6.77      1.69 o 
   5  -3   7      199.06      206.85      5.46 o 
   6  -3   7      273.82      277.84      7.19 o 
   7  -3   7      761.03      752.66     13.36 o 
   8  -3   7      950.49     1008.59     22.94 o 
   9  -3   7       64.73       52.49      6.54 o 
  10  -3   7        5.59       -4.22      5.39 o 
 -10  -2   7       29.49       27.13      4.97 o 
  -9  -2   7        0.51        4.16      2.87 o 
  -8  -2   7      135.82      142.60      6.23 o 
  -7  -2   7      584.34      594.63     14.80 o 
  -6  -2   7     1557.55     1536.07     32.47 o 
  -5  -2   7     1658.22     1577.31     33.58 o 
  -4  -2   7       19.17       16.73      2.13 o 
  -3  -2   7     1267.10     1317.62     15.59 o 
  -2  -2   7     2007.88     2063.43     21.62 o 
  -1  -2   7     1492.97     1474.12     17.51 o 
   0  -2   7      128.96      143.46      2.92 o 
   1  -2   7        5.46       11.73      1.29 o 
   2  -2   7      100.92      127.45      2.87 o 
   3  -2   7      215.44      216.68      4.29 o 
   4  -2   7     1859.99     1839.14     19.07 o 
   5  -2   7      112.65      106.25      3.88 o 
   6  -2   7      243.01      228.82      5.69 o 
   7  -2   7      413.49      394.43      8.09 o 
   8  -2   7        1.01        4.25      4.30 o 
   9  -2   7      279.14      245.65     10.64 o 
  10  -2   7     1261.40     1292.00     28.17 o 
 -10  -1   7       28.37       21.47      4.75 o 
  -9  -1   7       10.30        5.45      4.26 o 
  -8  -1   7       82.80       79.61      4.67 o 
  -7  -1   7      460.80      461.06     12.02 o 
  -6  -1   7       30.48       28.75      3.55 o 
  -5  -1   7       13.83       10.38      3.04 o 
  -4  -1   7      245.44      245.85      6.02 o 
  -3  -1   7     2763.70     2660.02     31.10 o 
  -2  -1   7     1685.48     1558.52     16.74 o 
  -1  -1   7       54.72       60.00      2.08 o 
   0  -1   7       47.84       54.70      1.69 o 
   1  -1   7      539.58      571.03      6.46 o 
   2  -1   7      636.55      670.36      7.55 o 
   3  -1   7      550.91      543.37      7.76 o 
   4  -1   7     1128.34     1115.42     12.51 o 
   5  -1   7      137.69      140.62      4.35 o 
   6  -1   7      123.11      117.09      4.11 o 
   7  -1   7      132.70      126.02      6.87 o 
   8  -1   7      442.28      458.91     11.75 o 
   9  -1   7       59.72       51.92      5.95 o 
  10  -1   7       12.99       15.95      5.31 o 
 -11   0   7      462.19      490.11     29.51 o 
 -10   0   7     1516.73     1613.17     35.81 o 
  -9   0   7      324.55      336.72     13.86 o 
  -8   0   7       85.59       81.52      4.63 o 
  -7   0   7      484.26      477.00     11.25 o 
  -6   0   7     1883.19     1830.09     32.78 o 
  -5   0   7     4955.52     4894.68     70.73 o 
  -4   0   7     1967.66     1931.95     27.53 o 
  -3   0   7      349.11      359.08      7.74 o 
  -2   0   7     2093.63     2184.22     22.58 o 
  -1   0   7      548.84      501.55      6.75 o 
   0   0   7     1072.98     1163.90     11.03 o 
   1   0   7     1136.95     1161.43     10.31 o 
   2   0   7      984.76      964.59     10.34 o 
   3   0   7      834.42      756.96      8.54 o 
   4   0   7      124.26      119.82      3.10 o 
   5   0   7     1786.15     1697.24     20.53 o 
   6   0   7     4116.14     3995.03     43.80 o 
   7   0   7     1146.94     1123.52     16.16 o 
   8   0   7      550.20      551.19     13.03 o 
   9   0   7        0.70        5.64      4.32 o 
  10   0   7      360.76      361.87     12.65 o 
  11   0   7      378.78      403.59     14.41 o 
 -11   1   7       11.16       10.31      5.61 o 
 -10   1   7       50.16       43.35      4.29 o 
  -9   1   7       36.79       38.48      3.90 o 
  -8   1   7     1202.09     1213.55     20.99 o 
  -7   1   7      937.83      958.69     28.89 o 
  -6   1   7      847.98      865.62     17.80 o 
  -5   1   7      110.21       95.39      4.38 o 
  -4   1   7     3489.85     3471.79     54.98 o 
  -3   1   7     2957.60     2853.29     31.36 o 
  -2   1   7     1326.19     1291.79     14.16 o 
  -1   1   7     8102.37     8445.68     81.79 o 
   0   1   7       69.61       87.45      2.33 o 
   1   1   7     1017.94     1082.99      9.70 o 
   2   1   7     2663.32     2763.22     26.37 o 
   3   1   7     1896.66     1884.54     17.90 o 
   4   1   7     2200.54     2199.65     21.93 o 
   5   1   7      745.74      752.54     10.88 o 
   6   1   7      815.61      817.85     11.74 o 
   7   1   7     2980.30     2932.41     37.68 o 
   8   1   7     1703.80     1688.87     28.38 o 
   9   1   7      172.35      167.09      7.48 o 
  10   1   7      151.30      156.53      8.54 o 
  11   1   7       31.11       22.14      5.74 o 
 -11   2   7       42.72       51.62     12.81 o 
 -10   2   7      383.50      405.07     11.31 o 
  -9   2   7      274.45      275.74      8.97 o 
  -8   2   7       55.38       43.39     10.50 o 
  -7   2   7       33.97       35.48      3.56 o 
  -6   2   7     1203.81     1187.86     20.59 o 
  -5   2   7      954.41      924.21     15.23 o 
  -4   2   7       10.70        5.15      2.19 o 
  -3   2   7       92.94       89.22      2.48 o 
  -2   2   7      713.76      762.43      8.77 o 
  -1   2   7      106.86       97.22      2.94 o 
   0   2   7      770.83      848.83      8.53 o 
   1   2   7       16.05       30.12      1.34 o 
   2   2   7      791.24      774.86      7.57 o 
   3   2   7     1290.25     1294.11     12.52 o 
   4   2   7      267.19      260.14      4.90 o 
   5   2   7      199.02      195.69      5.93 o 
   6   2   7      437.25      424.99      8.04 o 
   7   2   7      366.70      361.44      7.39 o 
   8   2   7      751.61      750.58     15.78 o 
   9   2   7      148.61      150.70      8.52 o 
  10   2   7       71.85       74.48      5.98 o 
  11   2   7       14.70       18.50      5.34 o 
 -10   3   7      107.03      116.28      7.59 o 
  -9   3   7      107.73       99.26      6.08 o 
  -8   3   7      356.55      360.10     13.06 o 
  -7   3   7     1372.87     1353.89     25.60 o 
  -6   3   7      928.94      904.41     17.01 o 
  -5   3   7       19.86       26.60      5.03 o 
  -4   3   7        0.69        3.86      2.08 o 
  -3   3   7      244.15      226.75      5.02 o 
  -2   3   7     1343.59     1297.38     14.31 o 
  -1   3   7     1401.91     1351.86     14.28 o 
   0   3   7     1108.89     1015.46      9.54 o 
   1   3   7     2654.80     2579.45     20.79 o 
   2   3   7      368.02      365.23      4.84 o 
   3   3   7      920.50      927.63      9.93 o 
   4   3   7     1901.94     1844.57     17.90 o 
   5   3   7      801.68      787.32     10.45 o 
   6   3   7      483.66      462.56      7.41 o 
   7   3   7       23.29       28.82      2.60 o 
   8   3   7       14.25       15.77      3.78 o 
   9   3   7      693.47      705.18     15.67 o 
  10   3   7      151.06      152.62      7.64 o 
  11   3   7      161.98      183.44      8.65 o 
 -10   4   7      436.46      439.33     15.02 o 
  -9   4   7     1146.64     1162.33     23.95 o 
  -8   4   7      476.00      467.23     12.82 o 
  -7   4   7       47.45       50.64      4.88 o 
  -6   4   7      661.46      670.26     14.40 o 
  -5   4   7      131.10      115.53      5.44 o 
  -4   4   7     1121.39     1150.84     15.87 o 
  -3   4   7      509.77      491.99      9.47 o 
  -2   4   7      843.24      875.71     10.55 o 
  -1   4   7      416.65      451.72      6.57 o 
   0   4   7       13.06        6.64      1.06 o 
   1   4   7      854.74      814.11      8.55 o 
   2   4   7     4653.86     4607.08     38.77 o 
   3   4   7     8580.76     8671.47     70.84 o 
   4   4   7     2191.73     2109.06     19.15 o 
   5   4   7       24.68       26.01      2.05 o 
   6   4   7     1536.79     1517.64     17.71 o 
   7   4   7     1720.24     1696.60     20.39 o 
   8   4   7     1127.82     1102.68     20.70 o 
   9   4   7     1032.44     1013.35     19.97 o 
  10   4   7      238.96      242.81     17.43 o 
  11   4   7      544.94      561.90     16.55 o 
 -10   5   7       83.27       68.16      8.11 o 
  -9   5   7        1.81        2.27      5.29 o 
  -8   5   7      181.93      186.67      8.63 o 
  -7   5   7        7.28        6.91      3.91 o 
  -6   5   7       69.50       61.29      5.20 o 
  -5   5   7       77.15       83.12      3.87 o 
  -4   5   7        5.43        3.41      2.20 o 
  -3   5   7        0.22        3.36      1.33 o 
  -2   5   7       79.20       68.83      2.79 o 
  -1   5   7      794.50      748.86     11.23 o 
   0   5   7     1295.65     1313.97     13.20 o 
   1   5   7       71.11       86.87      2.38 o 
   2   5   7       25.63       37.78      1.66 o 
   3   5   7      215.36      210.54      3.60 o 
   4   5   7      924.41      848.41      9.78 o 
   5   5   7      736.71      736.07     11.96 o 
   6   5   7       35.34       34.54      2.51 o 
   7   5   7       20.71       19.49      2.35 o 
   8   5   7       10.33       11.29      3.34 o 
   9   5   7      171.72      153.35      7.34 o 
  10   5   7       41.81       33.04      5.16 o 
  11   5   7      259.12      227.96      9.63 o 
  -9   6   7       58.06       71.96     19.34 o 
  -8   6   7      126.92      126.14      7.88 o 
  -7   6   7      288.07      293.66     10.85 o 
  -6   6   7      281.51      271.47      7.85 o 
  -5   6   7      130.73      120.19      5.72 o 
  -4   6   7        4.58        3.63      3.27 o 
  -3   6   7       84.50       82.77      3.03 o 
  -2   6   7     1055.03     1028.63     16.15 o 
  -1   6   7     3353.14     3367.12     37.23 o 
   0   6   7     2596.15     2723.48     28.28 o 
   1   6   7        1.97        4.84      1.24 o 
   2   6   7     2120.71     2053.61     18.22 o 
   3   6   7     4538.30     4478.38     38.07 o 
   4   6   7     3777.67     3677.61     33.76 o 
   5   6   7      594.42      562.76      8.21 o 
   6   6   7      113.82       97.12      4.07 o 
   7   6   7      301.79      308.19      8.47 o 
   8   6   7      917.84      843.51     15.89 o 
   9   6   7      358.86      337.13      9.58 o 
  10   6   7      171.09      178.31      8.29 o 
  11   6   7      331.15      324.97     12.21 o 
  -9   7   7      281.17      278.89     23.13 o 
  -8   7   7        0.69        5.71      5.93 o 
  -7   7   7       11.60       14.11      6.02 o 
  -6   7   7      294.19      302.24      9.00 o 
  -5   7   7      467.89      465.12     11.07 o 
  -4   7   7     1645.70     1644.42     26.59 o 
  -3   7   7      602.30      574.48      9.05 o 
  -2   7   7        3.56        3.92      1.89 o 
  -1   7   7     1267.18     1302.48     18.93 o 
   0   7   7      798.20      747.34     10.03 o 
   1   7   7     2963.49     2888.72     24.75 o 
   2   7   7      997.95     1028.84     10.68 o 
   3   7   7      467.94      460.21      5.96 o 
   4   7   7      680.49      666.64      8.61 o 
   5   7   7      326.53      309.21      5.95 o 
   6   7   7      840.37      822.52     10.95 o 
   7   7   7      208.87      243.01      5.63 o 
   8   7   7      252.49      261.50      8.54 o 
   9   7   7      182.93      168.92      7.29 o 
  10   7   7        3.53        3.41      4.44 o 
  11   7   7      265.37      259.21     10.55 o 
  -8   8   7      393.40      382.93     13.52 o 
  -7   8   7      136.40      132.65      7.02 o 
  -6   8   7       53.51       53.23      6.61 o 
  -5   8   7       20.77       26.42      4.15 o 
  -4   8   7       54.85       52.57      4.65 o 
  -3   8   7      275.38      259.70     10.79 o 
  -2   8   7     1324.06     1287.01     18.63 o 
  -1   8   7     1559.40     1516.50     20.07 o 
   0   8   7      843.14      845.69     11.14 o 
   1   8   7      698.28      673.77      8.58 o 
   2   8   7     2821.38     2719.85     23.96 o 
   3   8   7     4127.55     4100.47     37.88 o 
   4   8   7      912.49      886.32     11.24 o 
   5   8   7      316.02      301.43      6.13 o 
   6   8   7       19.40       15.76      2.36 o 
   7   8   7      480.27      459.74      8.12 o 
   8   8   7      712.71      661.68     14.28 o 
   9   8   7      435.30      476.81     12.19 o 
  10   8   7      375.74      374.29     11.09 o 
  11   8   7        5.29        6.58      4.99 o 
  -8   9   7      283.76      285.86     12.07 o 
  -7   9   7      123.55      134.50      7.57 o 
  -6   9   7        8.83       12.30      4.57 o 
  -5   9   7       36.97       35.55      4.90 o 
  -4   9   7      558.30      563.58     14.73 o 
  -3   9   7     1459.65     1465.99     23.35 o 
  -2   9   7      653.09      657.91     12.67 o 
  -1   9   7        0.09       -0.90      2.31 o 
   0   9   7      540.05      520.71      8.17 o 
   1   9   7      209.80      213.55      4.70 o 
   2   9   7      292.67      278.89      6.87 o 
   3   9   7      275.54      285.20      5.29 o 
   4   9   7      834.91      867.18     10.74 o 
   5   9   7       11.26       10.98      2.36 o 
   6   9   7       89.41       82.30      3.93 o 
   7   9   7       67.14       73.24      3.75 o 
   8   9   7      726.84      731.49     14.12 o 
   9   9   7      728.84      702.58     18.60 o 
  10   9   7      328.33      361.90     14.32 o 
  11   9   7       19.60       26.93      6.68 o 
  -7  10   7       95.25      101.84     12.14 o 
  -6  10   7      689.13      722.12     16.94 o 
  -5  10   7      397.79      377.70     14.75 o 
  -4  10   7       34.41       36.09      2.97 o 
  -3  10   7       46.14       43.07      4.46 o 
  -2  10   7      265.63      254.55      8.01 o 
  -1  10   7     1912.48     1930.29     28.30 o 
   0  10   7      830.62      823.88     12.13 o 
   1  10   7      154.11      147.42      4.09 o 
   2  10   7        0.87        3.83      1.71 o 
   3  10   7      667.01      671.17      9.38 o 
   4  10   7      305.41      299.27      5.65 o 
   5  10   7      855.69      856.05     12.74 o 
   6  10   7      766.28      720.48     11.45 o 
   7  10   7      221.35      204.81      6.81 o 
   8  10   7       13.60        9.85      2.99 o 
   9  10   7      381.98      338.56     10.89 o 
  10  10   7      506.29      509.54     14.05 o 
  11  10   7      150.13      147.81      8.34 o 
  -6  11   7       23.94       24.67      5.79 o 
  -5  11   7      289.88      294.31     11.03 o 
  -4  11   7      419.00      437.34      9.10 o 
  -3  11   7      766.77      738.40     14.94 o 
  -2  11   7       72.13       85.56      5.42 o 
  -1  11   7       23.19       24.14      3.44 o 
   0  11   7       89.65       90.26      3.85 o 
   1  11   7       15.23       16.32      2.84 o 
   2  11   7      243.84      242.54      5.41 o 
   3  11   7      192.64      196.20      5.39 o 
   4  11   7      109.13      108.47      4.02 o 
   5  11   7       84.17       88.69      4.60 o 
   6  11   7        8.17        3.76      2.77 o 
   7  11   7      571.26      577.74     14.22 o 
   8  11   7      430.97      445.86      8.60 o 
   9  11   7      773.73      832.29     16.49 o 
  10  11   7      273.92      282.70     10.84 o 
  -5  12   7      225.62      221.85     10.09 o 
  -4  12   7      612.06      618.52     10.88 o 
  -3  12   7        1.20       -1.98      3.36 o 
  -2  12   7        6.61        0.93      3.23 o 
  -1  12   7        3.92        2.51      3.09 o 
   0  12   7      123.38      115.64      7.38 o 
   1  12   7     1015.87     1002.08     14.54 o 
   2  12   7       55.32       54.26      4.12 o 
   3  12   7        3.79        6.71      2.29 o 
   4  12   7      218.68      212.38      7.17 o 
   5  12   7      193.11      196.73      7.33 o 
   6  12   7      159.59      143.24      5.58 o 
   7  12   7      142.07      137.76      6.04 o 
   8  12   7       64.08       68.26      4.11 o 
   9  12   7       87.42       96.86      6.74 o 
  10  12   7      289.12      303.83     11.57 o 
  -4  13   7        6.48       11.05      5.70 o 
  -3  13   7      474.78      491.76     14.52 o 
  -2  13   7      355.23      371.45     12.19 o 
  -1  13   7      654.70      645.20     17.78 o 
   0  13   7      272.47      273.56     15.73 o 
   1  13   7      204.33      193.52     10.59 o 
   2  13   7       17.80       17.41      3.50 o 
   3  13   7      292.31      308.35      9.90 o 
   4  13   7     1282.51     1302.53     20.59 o 
   5  13   7     1207.26     1209.72     19.78 o 
   6  13   7      364.11      383.12      8.94 o 
   7  13   7        4.37        4.91      3.31 o 
   8  13   7      397.96      427.02     10.05 o 
   9  13   7     1008.53     1020.75     23.08 o 
  -3  14   7      406.06      404.10     15.34 o 
  -2  14   7       29.19       36.22      8.63 o 
  -1  14   7      392.76      415.61     17.80 o 
   0  14   7      407.22      438.77     18.22 o 
   1  14   7      294.52      279.23     11.36 o 
   2  14   7      143.42      156.38      6.26 o 
   3  14   7       82.26       90.41      6.58 o 
   4  14   7       22.77       22.08      5.50 o 
   5  14   7      315.74      316.83     10.92 o 
   6  14   7      688.52      684.18     17.76 o 
   7  14   7      254.67      280.12      8.94 o 
   8  14   7        7.61        9.86      3.93 o 
  -2  15   7       10.21      -11.32      7.22 o 
  -1  15   7      279.03      296.54     22.91 o 
   0  15   7       72.76       44.27     15.47 o 
   1  15   7      107.39      103.56      8.14 o 
   2  15   7       10.85        2.75      4.08 o 
   3  15   7       16.08        7.43      5.49 o 
   4  15   7      213.54      184.96     12.05 o 
   5  15   7      269.69      260.80     13.37 o 
   6  15   7      474.58      479.14     13.71 o 
   7  15   7       11.94       18.92      5.35 o 
   1  16   7      199.70      222.76     13.27 o 
   2  16   7      121.18      115.73     10.99 o 
   3  16   7       89.41      106.34      9.43 o 
   4  16   7       80.34       81.35      9.97 o 
   5  16   7        0.44      -11.33      6.53 o 
  -6 -12   8        7.78        9.25      5.75 o 
  -5 -12   8       29.82       25.75      6.54 o 
  -4 -12   8       35.95       38.19      5.29 o 
  -3 -12   8      590.57      571.87     27.05 o 
  -2 -12   8      656.04      696.99     19.84 o 
  -1 -12   8      181.37      182.97     18.32 o 
   0 -12   8      195.19      183.05     19.23 o 
   1 -12   8       71.88       70.94     10.80 o 
  -7 -11   8       68.21       60.12      6.98 o 
  -6 -11   8      604.54      585.65     15.98 o 
  -5 -11   8      456.07      454.39     14.12 o 
  -4 -11   8       32.24       37.10      4.34 o 
  -3 -11   8       94.15       78.02      6.58 o 
  -2 -11   8      163.41      180.08     10.09 o 
  -1 -11   8      520.53      523.13     19.63 o 
   0 -11   8      441.27      455.12     26.83 o 
   1 -11   8        6.61       15.06      7.87 o 
   2 -11   8      299.94      287.76     16.18 o 
   3 -11   8        9.27       -2.15      7.70 o 
  -8 -10   8       17.24       16.94      5.30 o 
  -7 -10   8      324.84      337.90     15.44 o 
  -6 -10   8      238.75      251.26     10.00 o 
  -5 -10   8      312.79      298.00     11.31 o 
  -4 -10   8       67.46       62.61      6.72 o 
  -3 -10   8      144.78      140.40      6.07 o 
  -2 -10   8      193.24      215.84      7.36 o 
  -1 -10   8      466.73      451.59     12.56 o 
   0 -10   8       67.03       63.91     11.32 o 
   1 -10   8        0.17        1.24      3.38 o 
   2 -10   8        7.00        4.50      4.71 o 
   3 -10   8        5.48       13.38      7.41 o 
   4 -10   8      154.24      155.25     16.75 o 
  -9  -9   8      852.75      857.56     23.00 o 
  -8  -9   8      805.44      853.56     18.32 o 
  -7  -9   8        4.78        8.89      4.38 o 
  -6  -9   8      328.67      319.75     13.87 o 
  -5  -9   8     1703.47     1702.23     29.93 o 
  -4  -9   8     1922.01     1860.69     46.99 o 
  -3  -9   8      877.38      868.04     14.63 o 
  -2  -9   8       87.16       93.75      5.14 o 
  -1  -9   8       15.49       13.47      4.06 o 
   0  -9   8      257.74      252.72      9.05 o 
   1  -9   8      113.73      116.83      6.10 o 
   2  -9   8      779.50      783.62     16.48 o 
   3  -9   8      279.00      294.20     15.48 o 
   4  -9   8      233.64      236.40     23.71 o 
   5  -9   8       11.19        8.00      8.11 o 
  -9  -8   8      112.20       99.46      7.14 o 
  -8  -8   8       70.77       75.71      7.21 o 
  -7  -8   8       42.53       47.88      4.66 o 
  -6  -8   8      617.75      584.90     12.73 o 
  -5  -8   8      308.70      294.72      9.42 o 
  -4  -8   8       73.05       66.61      3.60 o 
  -3  -8   8      430.65      403.59      8.34 o 
  -2  -8   8      768.72      757.44     13.10 o 
  -1  -8   8       24.03       20.22      2.78 o 
   0  -8   8       30.25       33.05      3.05 o 
   1  -8   8      514.46      504.66     10.49 o 
   2  -8   8        0.49        6.59      3.29 o 
   3  -8   8      339.74      354.34     12.08 o 
   4  -8   8      699.78      746.64     22.97 o 
   5  -8   8      123.27      138.31     16.12 o 
   6  -8   8      125.51      143.97     11.67 o 
 -10  -7   8      407.71      427.37     19.45 o 
  -9  -7   8      725.56      751.93     22.52 o 
  -8  -7   8      983.78      946.04     22.84 o 
  -7  -7   8       44.91       41.25      4.38 o 
  -6  -7   8      586.01      560.95     12.97 o 
  -5  -7   8     1017.32      953.14     18.44 o 
  -4  -7   8      617.81      581.23     10.59 o 
  -3  -7   8      139.97      138.05      5.01 o 
  -2  -7   8        3.68        6.21      2.38 o 
  -1  -7   8       28.58       24.10      2.86 o 
   0  -7   8      237.12      225.81      5.16 o 
   1  -7   8       22.91       25.68      3.09 o 
   2  -7   8       63.10       58.67      4.23 o 
   3  -7   8      277.49      267.79      7.55 o 
   4  -7   8      386.13      377.82     12.08 o 
   5  -7   8       16.89       23.43      6.57 o 
   6  -7   8       15.97       16.72      6.41 o 
   7  -7   8      346.16      360.21     13.12 o 
 -10  -6   8      267.33      276.66     12.15 o 
  -9  -6   8      250.25      221.28     11.18 o 
  -8  -6   8       70.74       63.67      7.04 o 
  -7  -6   8      114.12      112.19     10.45 o 
  -6  -6   8     1381.12     1410.87     23.77 o 
  -5  -6   8      793.84      788.62     15.58 o 
  -4  -6   8      934.86      918.65     17.42 o 
  -3  -6   8      211.60      204.23      5.61 o 
  -2  -6   8        6.21        5.59      2.28 o 
  -1  -6   8      489.71      494.12      8.79 o 
   0  -6   8     1472.57     1520.69     16.09 o 
   1  -6   8     2642.12     2726.31     33.11 o 
   2  -6   8      772.48      801.84     12.74 o 
   3  -6   8       43.07       38.47      3.28 o 
   4  -6   8      306.99      320.28     10.57 o 
   5  -6   8     1183.18     1194.54     21.77 o 
   6  -6   8      940.45      963.52     17.42 o 
   7  -6   8       95.49       97.29      6.66 o 
   8  -6   8      136.61      134.89     12.07 o 
 -10  -5   8      303.22      336.87     12.59 o 
  -9  -5   8      955.09     1003.13     25.28 o 
  -8  -5   8      844.44      864.35     22.86 o 
  -7  -5   8      161.87      183.55      7.74 o 
  -6  -5   8      384.30      366.18      9.95 o 
  -5  -5   8     1104.72     1043.14     16.39 o 
  -4  -5   8      845.85      813.66     12.92 o 
  -3  -5   8      152.53      136.40      3.97 o 
  -2  -5   8      370.78      367.96      8.17 o 
  -1  -5   8      263.27      259.67      5.57 o 
   0  -5   8      238.40      232.42      5.43 o 
   1  -5   8      153.40      156.92      3.93 o 
   2  -5   8      541.11      546.96      9.62 o 
   3  -5   8      875.95      885.97     13.45 o 
   4  -5   8     1095.68     1103.94     19.19 o 
   5  -5   8      525.82      487.25     10.94 o 
   6  -5   8       73.53       85.10      5.21 o 
   7  -5   8      799.29      818.42     15.36 o 
   8  -5   8      226.95      225.56     11.43 o 
 -11  -4   8       36.38       33.70      4.88 o 
 -10  -4   8      128.99      120.46      7.18 o 
  -9  -4   8      216.18      224.61      7.84 o 
  -8  -4   8       37.88       40.73      5.71 o 
  -7  -4   8        0.73        1.23      3.90 o 
  -6  -4   8       18.20       25.51      4.73 o 
  -5  -4   8      314.84      343.08     12.66 o 
  -4  -4   8      497.60      504.62     10.81 o 
  -3  -4   8      115.11      109.92      3.58 o 
  -2  -4   8      114.74      112.56      4.25 o 
  -1  -4   8        2.39        2.68      1.70 o 
   0  -4   8      893.91      889.35     11.13 o 
   1  -4   8     1049.21     1043.64     10.98 o 
   2  -4   8      988.78     1010.69     13.53 o 
   3  -4   8       92.02      101.68      4.25 o 
   4  -4   8      303.20      287.16      6.74 o 
   5  -4   8      756.73      760.22     12.84 o 
   6  -4   8       50.42       59.51      4.98 o 
   7  -4   8       45.95       52.71      4.45 o 
   8  -4   8       81.37       84.67      4.82 o 
   9  -4   8        0.55       -7.31      5.23 o 
 -11  -3   8       93.50       96.88      5.88 o 
 -10  -3   8        2.28        2.02      3.03 o 
  -9  -3   8      315.14      334.99     11.39 o 
  -8  -3   8      748.60      767.19     24.56 o 
  -7  -3   8      156.49      150.16     10.73 o 
  -6  -3   8       80.40       79.33      5.85 o 
  -5  -3   8       30.91       39.66      4.77 o 
  -4  -3   8       44.49       45.55      3.23 o 
  -3  -3   8      157.41      162.67      3.62 o 
  -2  -3   8      558.76      575.01      9.19 o 
  -1  -3   8     2268.60     2155.49     24.57 o 
   0  -3   8     2045.75     1933.36     25.72 o 
   1  -3   8     1286.61     1281.78     14.47 o 
   2  -3   8        4.61        3.47      1.39 o 
   3  -3   8     1646.13     1640.83     17.71 o 
   4  -3   8     1594.13     1567.99     18.05 o 
   5  -3   8      939.33      920.86     13.51 o 
   6  -3   8      185.29      179.58      5.91 o 
   7  -3   8       44.07       52.23      4.31 o 
   8  -3   8       20.83       17.21      2.90 o 
   9  -3   8      143.53      136.00      9.03 o 
 -11  -2   8      109.78      101.62      5.71 o 
 -10  -2   8      620.02      639.99     17.57 o 
  -9  -2   8      591.97      616.05     15.93 o 
  -8  -2   8      724.95      727.31     18.23 o 
  -7  -2   8      112.60      104.65      6.61 o 
  -6  -2   8      627.34      659.48     22.17 o 
  -5  -2   8      546.66      538.73     13.33 o 
  -4  -2   8     2199.10     2173.76     32.28 o 
  -3  -2   8     4941.04     4945.31     56.64 o 
  -2  -2   8     1517.10     1540.78     17.03 o 
  -1  -2   8       77.01       73.58      3.05 o 
   0  -2   8     2299.36     2310.59     22.75 o 
   1  -2   8     7225.18     7483.47     61.62 o 
   2  -2   8     3424.23     3446.02     29.09 o 
   3  -2   8      416.89      415.43      6.48 o 
   4  -2   8      114.21      117.22      3.62 o 
   5  -2   8      593.85      584.87      9.75 o 
   6  -2   8      338.40      351.39     14.17 o 
   7  -2   8      405.41      410.54      9.96 o 
   8  -2   8      562.63      581.92     16.29 o 
   9  -2   8      254.92      232.20     16.73 o 
  10  -2   8        6.11        7.11      5.66 o 
 -11  -1   8       86.82       91.60      5.25 o 
 -10  -1   8       10.18       15.14      3.92 o 
  -9  -1   8      303.82      302.99      9.92 o 
  -8  -1   8      182.51      179.27     13.06 o 
  -7  -1   8       19.19       11.38      3.52 o 
  -6  -1   8       10.09        8.23      3.36 o 
  -5  -1   8      267.95      285.19     10.79 o 
  -4  -1   8      113.93      115.55      3.80 o 
  -3  -1   8        5.88        5.15      1.42 o 
  -2  -1   8      420.44      447.84      6.42 o 
  -1  -1   8      565.25      560.86      7.69 o 
   0  -1   8     1420.16     1438.21     15.88 o 
   1  -1   8      583.14      588.99      9.39 o 
   2  -1   8       77.43       99.85      2.85 o 
   3  -1   8     1679.03     1741.64     17.15 o 
   4  -1   8      717.99      702.61     10.22 o 
   5  -1   8      572.89      584.80      9.61 o 
   6  -1   8      142.91      154.81      5.39 o 
   7  -1   8      109.60      108.60      5.48 o 
   8  -1   8        6.93        2.44      3.80 o 
   9  -1   8       44.49       47.70      6.68 o 
  10  -1   8      490.85      479.21     15.49 o 
 -11   0   8        5.79        3.84      4.95 o 
 -10   0   8       10.47        7.36      3.63 o 
  -9   0   8      190.90      187.43      7.99 o 
  -8   0   8      374.15      362.62     11.15 o 
  -7   0   8      510.37      527.36     14.29 o 
  -6   0   8      680.73      637.37     16.36 o 
  -5   0   8        4.62        5.62      2.55 o 
  -4   0   8     2187.63     2226.85     43.73 o 
  -3   0   8     1249.97     1152.88     15.71 o 
  -2   0   8     1954.67     1916.89     20.49 o 
  -1   0   8     1231.79     1207.82     13.89 o 
   0   0   8      104.27      124.95      2.59 o 
   1   0   8     1132.56     1124.70     10.28 o 
   2   0   8      311.22      287.09      4.02 o 
   3   0   8      307.27      284.92      4.67 o 
   4   0   8      147.38      129.62      3.45 o 
   5   0   8      397.91      368.77      7.18 o 
   6   0   8      400.08      376.95      7.48 o 
   7   0   8        8.40        4.99      2.50 o 
   8   0   8      124.90      126.12     10.16 o 
   9   0   8      264.88      250.40     10.76 o 
  10   0   8      422.13      414.54     14.19 o 
 -10   1   8      486.34      504.51     12.72 o 
  -9   1   8      163.68      148.74      6.87 o 
  -8   1   8        1.74       -0.02      3.99 o 
  -7   1   8       63.30       58.54      4.91 o 
  -6   1   8      183.60      187.20      8.72 o 
  -5   1   8     1057.87     1096.63     23.40 o 
  -4   1   8      625.75      637.43     13.08 o 
  -3   1   8      795.99      802.71     10.76 o 
  -2   1   8     1445.66     1547.04     18.54 o 
  -1   1   8     1041.95      998.22     11.25 o 
   0   1   8     2764.78     2595.43     22.77 o 
   1   1   8     1013.91      888.78      8.50 o 
   2   1   8      842.05      824.65      8.08 o 
   3   1   8       16.83       15.45      1.41 o 
   4   1   8      652.72      655.38      8.56 o 
   5   1   8     3148.62     3045.32     34.40 o 
   6   1   8      637.37      604.94     10.40 o 
   7   1   8      854.47      858.19     16.28 o 
   8   1   8      207.32      195.87      7.99 o 
   9   1   8        1.02       -2.84      3.79 o 
  10   1   8      361.37      380.19     13.55 o 
  11   1   8      457.94      525.61     16.49 o 
 -10   2   8       13.20       16.26      4.30 o 
  -9   2   8       41.79       46.84      4.88 o 
  -8   2   8      754.68      730.20     16.38 o 
  -7   2   8      710.29      683.85     14.29 o 
  -6   2   8       58.48       62.62      4.27 o 
  -5   2   8      350.45      375.24      9.43 o 
  -4   2   8      544.45      559.19      9.15 o 
  -3   2   8     2334.56     2285.45     25.78 o 
  -2   2   8     3171.46     3122.18     30.48 o 
  -1   2   8     1916.59     1991.69     20.19 o 
   0   2   8      816.55      806.09      8.05 o 
   1   2   8      747.27      704.50      8.96 o 
   2   2   8     1185.32     1191.78     10.80 o 
   3   2   8      223.98      226.28      3.82 o 
   4   2   8      163.37      158.79      3.74 o 
   5   2   8      624.50      599.25      9.54 o 
   6   2   8      869.60      844.87     12.35 o 
   7   2   8      421.69      402.51      8.14 o 
   8   2   8      352.78      336.68     11.11 o 
   9   2   8      894.37      867.16     18.31 o 
  10   2   8      571.30      602.38     15.14 o 
  11   2   8       91.53       82.22      7.64 o 
 -10   3   8        7.90        6.28      9.66 o 
  -9   3   8       74.78       75.86      5.90 o 
  -8   3   8      404.82      405.62     18.07 o 
  -7   3   8      339.81      334.32     15.38 o 
  -6   3   8      576.34      583.30     12.95 o 
  -5   3   8      142.38      159.69      7.84 o 
  -4   3   8      335.99      346.73      6.91 o 
  -3   3   8     1857.78     1844.19     23.23 o 
  -2   3   8      586.05      564.20      7.79 o 
  -1   3   8      118.57      120.71      3.24 o 
   0   3   8      125.55       90.53      2.22 o 
   1   3   8      364.80      355.15      5.08 o 
   2   3   8      499.55      490.48      5.61 o 
   3   3   8      702.04      723.56      7.80 o 
   4   3   8      823.10      809.48      9.46 o 
   5   3   8        1.91       -1.81      1.83 o 
   6   3   8      384.40      374.12     12.35 o 
   7   3   8      675.08      657.12     11.00 o 
   8   3   8      682.02      638.75     14.68 o 
   9   3   8      192.32      199.37      8.45 o 
  10   3   8        0.24       -0.53      4.30 o 
  11   3   8      157.52      164.93      8.53 o 
 -10   4   8      116.33      123.01      8.69 o 
  -9   4   8        8.95        8.60      4.53 o 
  -8   4   8      211.93      215.96     12.08 o 
  -7   4   8      798.81      811.25     23.59 o 
  -6   4   8     2056.23     2009.01     36.21 o 
  -5   4   8      789.06      738.04     15.34 o 
  -4   4   8       91.19       82.35      4.48 o 
  -3   4   8     1379.46     1383.52     17.07 o 
  -2   4   8     1696.98     1673.44     19.55 o 
  -1   4   8     1575.02     1561.44     17.42 o 
   0   4   8     1149.27     1143.57     11.19 o 
   1   4   8      226.54      239.86      3.73 o 
   2   4   8       54.71       60.39      2.06 o 
   3   4   8       23.93       23.34      1.75 o 
   4   4   8     1275.51     1158.93     13.20 o 
   5   4   8     2691.36     2609.87     28.17 o 
   6   4   8     1984.91     1904.84     21.72 o 
   7   4   8      671.18      664.35     10.35 o 
   8   4   8      112.35      107.19      6.30 o 
   9   4   8     1949.32     1928.67     32.96 o 
  10   4   8      841.36      803.30     18.14 o 
  11   4   8      299.66      297.21     11.23 o 
  -9   5   8       76.89       76.48      6.67 o 
  -8   5   8      593.91      600.53     15.93 o 
  -7   5   8      676.51      639.78     16.19 o 
  -6   5   8      222.50      218.05      8.91 o 
  -5   5   8      165.44      171.98      5.85 o 
  -4   5   8     2089.01     1969.39     28.00 o 
  -3   5   8      924.07      899.40     11.36 o 
  -2   5   8      133.85      125.51      3.48 o 
  -1   5   8        6.63        7.28      1.56 o 
   0   5   8      632.20      619.20      9.00 o 
   1   5   8     1028.17     1013.60     10.54 o 
   2   5   8     2903.69     2788.34     23.72 o 
   3   5   8     3282.36     3352.19     29.40 o 
   4   5   8       11.50        9.12      1.63 o 
   5   5   8      626.73      597.05      8.58 o 
   6   5   8      753.54      763.28     10.95 o 
   7   5   8     1310.61     1278.00     16.76 o 
   8   5   8      667.41      674.54     15.48 o 
   9   5   8       41.81       40.12      5.19 o 
  10   5   8       29.18       28.57      6.32 o 
  11   5   8      203.65      226.96      9.94 o 
  -9   6   8        1.20        2.26      5.93 o 
  -8   6   8        0.56        1.61      4.56 o 
  -7   6   8      175.25      178.69      8.79 o 
  -6   6   8      797.40      812.60     15.63 o 
  -5   6   8      405.92      424.57     10.33 o 
  -4   6   8       15.00       12.64      3.04 o 
  -3   6   8       43.77       44.86      2.34 o 
  -2   6   8      648.65      571.54      8.37 o 
  -1   6   8       35.94       35.14      2.56 o 
   0   6   8      110.94      108.62      3.11 o 
   1   6   8      237.89      258.36      4.53 o 
   2   6   8      509.68      515.08      6.75 o 
   3   6   8       81.74       71.66      3.10 o 
   4   6   8      162.91      161.77      3.72 o 
   5   6   8      655.62      649.16      9.25 o 
   6   6   8      952.06      929.78     11.99 o 
   7   6   8      175.88      206.96      7.09 o 
   8   6   8        1.27       -0.21      2.21 o 
   9   6   8       77.82       69.71      6.02 o 
  10   6   8      235.79      240.45     18.15 o 
  11   6   8      251.17      260.99     10.61 o 
  -8   7   8      854.56      843.94     21.10 o 
  -7   7   8     1251.70     1226.86     22.07 o 
  -6   7   8      651.61      662.15     14.30 o 
  -5   7   8       22.43       20.06      3.90 o 
  -4   7   8      164.87      149.14      6.50 o 
  -3   7   8      998.47     1025.57     13.87 o 
  -2   7   8     1721.46     1600.51     24.69 o 
  -1   7   8     1691.21     1788.54     29.76 o 
   0   7   8      562.60      581.91     11.10 o 
   1   7   8      259.52      262.06      5.12 o 
   2   7   8     1385.72     1367.74     13.45 o 
   3   7   8     1135.01     1109.46     11.88 o 
   4   7   8     1754.65     1717.67     18.71 o 
   5   7   8      745.10      763.77     11.98 o 
   6   7   8        6.43        5.07      2.20 o 
   7   7   8      257.50      249.02      6.30 o 
   8   7   8      330.96      340.43      8.01 o 
   9   7   8      201.63      207.79      8.13 o 
  10   7   8      315.81      312.38     11.37 o 
  11   7   8      156.58      154.78      8.87 o 
  -8   8   8       18.22       16.54      5.00 o 
  -7   8   8      481.54      517.85     16.82 o 
  -6   8   8      436.34      411.54     11.48 o 
  -5   8   8      294.51      292.59      9.37 o 
  -4   8   8      257.19      256.82      8.63 o 
  -3   8   8        6.31        6.82      2.26 o 
  -2   8   8        6.77        4.85      2.82 o 
  -1   8   8       96.26       95.50      3.96 o 
   0   8   8      266.29      236.82      6.59 o 
   1   8   8      108.15      110.88      5.79 o 
   2   8   8       30.99       31.38      2.21 o 
   3   8   8      476.76      498.18      7.08 o 
   4   8   8        9.89        8.84      2.04 o 
   5   8   8     1633.06     1629.82     18.75 o 
   6   8   8     1949.69     1973.96     22.92 o 
   7   8   8      613.45      664.35     10.47 o 
   8   8   8      262.35      255.41      6.34 o 
   9   8   8       16.77       18.73      4.78 o 
  10   8   8      197.99      205.85     13.65 o 
  11   8   8      307.45      293.67     11.72 o 
  -7   9   8      511.80      500.64     13.73 o 
  -6   9   8       55.46       45.36      5.56 o 
  -5   9   8        2.64       -1.18      4.04 o 
  -4   9   8      373.31      330.47     10.28 o 
  -3   9   8        8.73        9.05      2.70 o 
  -2   9   8      194.58      213.38     10.73 o 
  -1   9   8      332.13      334.68      8.60 o 
   0   9   8      319.99      306.89      7.63 o 
   1   9   8        6.57        3.97      1.88 o 
   2   9   8        3.36        2.07      1.39 o 
   3   9   8      834.67      848.21     11.53 o 
   4   9   8       38.99       39.16      2.88 o 
   5   9   8       69.78       70.00      3.74 o 
   6   9   8        3.24        2.97      2.47 o 
   7   9   8        5.49       10.75      2.75 o 
   8   9   8       77.89       80.17      4.11 o 
   9   9   8       11.59       11.79      4.59 o 
  10   9   8       52.08       61.16      8.01 o 
  11   9   8        6.62        3.08      5.31 o 
  -7  10   8       63.95       71.84      7.68 o 
  -6  10   8       62.83       69.52      7.88 o 
  -5  10   8        4.20        8.44      5.37 o 
  -4  10   8       56.71       54.81      5.59 o 
  -3  10   8      937.28      979.56     17.49 o 
  -2  10   8      494.56      475.18     11.03 o 
  -1  10   8      467.23      474.77     11.20 o 
   0  10   8      403.12      368.04      9.30 o 
   1  10   8      127.37      126.90      4.31 o 
   2  10   8     1610.14     1569.42     19.86 o 
   3  10   8     2107.01     2094.64     25.57 o 
   4  10   8      460.69      481.17      8.17 o 
   5  10   8      259.08      247.27      6.82 o 
   6  10   8      336.08      348.82      7.76 o 
   7  10   8     1473.32     1406.50     18.37 o 
   8  10   8      541.22      543.73      9.95 o 
   9  10   8      245.19      235.23      9.62 o 
  10  10   8      103.01      103.10      9.88 o 
  -6  11   8      188.04      191.65     12.73 o 
  -5  11   8      477.69      546.36     15.69 o 
  -4  11   8        4.74        2.11      4.48 o 
  -3  11   8       29.24       26.11      4.38 o 
  -2  11   8      343.08      339.92      9.71 o 
  -1  11   8      921.56      948.82     21.95 o 
   0  11   8     1734.52     1755.82     24.38 o 
   1  11   8     1489.95     1451.67     18.96 o 
   2  11   8       69.14       70.43      3.90 o 
   3  11   8      808.16      769.01     20.38 o 
   4  11   8      176.49      180.90      5.69 o 
   5  11   8      635.86      654.70     12.49 o 
   6  11   8      227.67      216.77      6.45 o 
   7  11   8      281.73      286.46      7.64 o 
   8  11   8       53.54       54.56      4.00 o 
   9  11   8      142.86      148.16      8.26 o 
  10  11   8      672.81      670.56     17.11 o 
  -5  12   8       50.65       51.58      6.73 o 
  -4  12   8       52.60       57.45      5.74 o 
  -3  12   8       68.73       63.28      5.60 o 
  -2  12   8      172.01      159.93      6.59 o 
  -1  12   8      474.41      485.77     11.45 o 
   0  12   8        8.18        7.59      3.71 o 
   1  12   8      190.76      181.47      6.53 o 
   2  12   8      281.25      286.11      8.69 o 
   3  12   8      482.03      497.80     10.38 o 
   4  12   8      133.51      141.90      6.16 o 
   5  12   8       47.61       41.53      4.48 o 
   6  12   8      291.33      318.89      8.01 o 
   7  12   8      381.08      383.36      8.83 o 
   8  12   8      122.48      124.88      5.38 o 
   9  12   8      163.26      159.55     13.17 o 
  10  12   8      103.45      119.81      8.27 o 
  -4  13   8      508.59      504.89     15.12 o 
  -3  13   8      222.35      237.65     10.62 o 
  -2  13   8       33.80       30.91      5.85 o 
  -1  13   8       98.87      118.80     10.51 o 
   0  13   8      879.01      863.32     25.65 o 
   1  13   8      717.69      687.25     32.28 o 
   2  13   8       60.30       68.30      5.02 o 
   3  13   8       99.60       92.32      5.89 o 
   4  13   8        8.71       13.93      3.54 o 
   5  13   8       72.51       77.92      6.68 o 
   6  13   8       28.06       31.92      5.28 o 
   7  13   8      420.41      436.53     10.71 o 
   8  13   8       97.27       79.23      5.46 o 
   9  13   8        1.21       -1.04      4.58 o 
  -3  14   8       93.51      101.93     11.67 o 
  -2  14   8      757.02      757.04     25.39 o 
  -1  14   8      408.59      409.96     18.10 o 
   0  14   8      166.01      172.02     12.10 o 
   1  14   8        7.32        5.69      6.42 o 
   2  14   8      395.28      417.85     10.93 o 
   3  14   8      863.74      914.30     17.51 o 
   4  14   8      353.49      341.00     26.59 o 
   5  14   8      354.05      306.09     17.40 o 
   6  14   8        5.04        3.14      4.74 o 
   7  14   8      119.69      114.13      7.49 o 
   8  14   8      134.50      123.31      6.45 o 
  -1  15   8      180.92      195.35     13.58 o 
   0  15   8      333.20      363.39     29.88 o 
   1  15   8       96.23       91.06     21.31 o 
   2  15   8       94.49       89.22      9.65 o 
   3  15   8        4.57        0.99      6.38 o 
   4  15   8        4.26        6.37      6.58 o 
   5  15   8        2.88        8.43      5.62 o 
   6  15   8      226.71      218.18      9.72 o 
   7  15   8       73.56       67.59      6.89 o 
   1  16   8       11.03        7.02      9.12 o 
   2  16   8       17.08       21.46      8.09 o 
   3  16   8        2.93        4.61      7.53 o 
   4  16   8      126.53      108.36     13.61 o 
   5  16   8       63.68       54.43      8.95 o 
  -4 -12   9       67.39       67.36      5.98 o 
  -3 -12   9       24.85       16.70      6.58 o 
  -2 -12   9        4.33       11.09      7.58 o 
  -1 -12   9      150.16      174.38     17.96 o 
  -6 -11   9        1.67       -0.84      5.31 o 
  -5 -11   9       19.22       21.37      6.20 o 
  -4 -11   9      331.37      310.43     11.02 o 
  -3 -11   9      936.14      931.95     21.65 o 
  -2 -11   9      908.23      944.29     23.45 o 
  -1 -11   9      307.48      304.83     15.69 o 
   0 -11   9        8.70       -7.82      9.32 o 
   1 -11   9      239.46      225.22     14.92 o 
   2 -11   9      280.65      262.84     16.31 o 
  -7 -10   9       82.15       78.05      7.21 o 
  -6 -10   9       19.60       14.64      5.33 o 
  -5 -10   9       14.44       18.33      5.41 o 
  -4 -10   9       35.40       33.88      3.96 o 
  -3 -10   9      166.38      171.53      9.48 o 
  -2 -10   9       10.63       13.78      6.66 o 
  -1 -10   9      100.55       99.51     13.13 o 
   0 -10   9       97.64      100.33     14.30 o 
   1 -10   9      283.39      290.73     15.86 o 
   2 -10   9       23.30       22.21      9.00 o 
   3 -10   9        4.08        1.45      9.40 o 
  -8  -9   9      267.39      303.03     10.89 o 
  -7  -9   9      414.11      430.41     11.63 o 
  -6  -9   9      321.52      341.56     17.72 o 
  -5  -9   9      221.32      228.76      8.76 o 
  -4  -9   9      216.58      194.59      6.26 o 
  -3  -9   9      426.50      432.59      9.96 o 
  -2  -9   9     1157.73     1191.45     31.28 o 
  -1  -9   9      979.71     1007.79     19.83 o 
   0  -9   9      271.96      279.48      9.87 o 
   1  -9   9        2.08       -2.91      4.98 o 
   2  -9   9      178.72      173.78      7.62 o 
   3  -9   9      458.43      519.92     20.77 o 
   4  -9   9       31.10       35.30     12.13 o 
  -9  -8   9      152.93      168.49      9.69 o 
  -8  -8   9      112.62       93.91      6.32 o 
  -7  -8   9       18.07       18.48      5.19 o 
  -6  -8   9       63.56       53.46      5.97 o 
  -5  -8   9      317.35      322.89      9.71 o 
  -4  -8   9      428.20      437.65      9.04 o 
  -3  -8   9      499.52      518.18      9.92 o 
  -2  -8   9      157.49      159.84      5.71 o 
  -1  -8   9        4.15        2.93      2.80 o 
   0  -8   9     1812.23     1775.51     29.87 o 
   1  -8   9     1064.89     1087.59     18.36 o 
   2  -8   9      789.93      828.38     32.16 o 
   3  -8   9      173.07      168.91     11.92 o 
   4  -8   9        2.47       -1.28      9.27 o 
   5  -8   9       26.25       32.32      7.60 o 
  -9  -7   9      264.99      279.47     17.66 o 
  -8  -7   9       23.55       14.83      6.27 o 
  -7  -7   9       59.04       60.36      7.02 o 
  -6  -7   9      914.38      936.16     18.70 o 
  -5  -7   9      304.91      321.14     10.02 o 
  -4  -7   9        0.32        3.51      4.84 o 
  -3  -7   9      370.02      373.06      9.36 o 
  -2  -7   9     1206.54     1173.73     15.67 o 
  -1  -7   9      120.53      115.77      7.42 o 
   0  -7   9       41.69       36.56      3.99 o 
   1  -7   9       34.27       32.82      3.33 o 
   2  -7   9      372.90      360.67      9.20 o 
   3  -7   9       51.23       56.10      4.77 o 
   4  -7   9       22.63       23.85     12.80 o 
   5  -7   9       35.81       23.72      8.90 o 
   6  -7   9       71.38       48.39      8.08 o 
 -10  -6   9        9.08        4.99      5.51 o 
  -9  -6   9       29.81       12.41      5.73 o 
  -8  -6   9       88.69       91.50      8.33 o 
  -7  -6   9       53.13       58.50     11.82 o 
  -6  -6   9      207.57      206.77      8.31 o 
  -5  -6   9      113.78       95.57      5.67 o 
  -4  -6   9      222.29      234.40      8.49 o 
  -3  -6   9      756.17      743.36     11.55 o 
  -2  -6   9      598.40      580.35      9.92 o 
  -1  -6   9      246.09      238.48      6.18 o 
   0  -6   9       40.12       37.03      3.23 o 
   1  -6   9       51.06       44.69      3.40 o 
   2  -6   9      195.98      191.49      6.50 o 
   3  -6   9      304.44      327.47      8.59 o 
   4  -6   9      860.16      863.40     19.66 o 
   5  -6   9      472.93      449.25     13.38 o 
   6  -6   9        4.44        5.86      7.13 o 
   7  -6   9      251.19      256.17     14.42 o 
 -10  -5   9      102.46      105.83      8.59 o 
  -9  -5   9      357.42      387.03     14.54 o 
  -8  -5   9      118.42      112.08      8.37 o 
  -7  -5   9      531.03      534.27     14.28 o 
  -6  -5   9     1714.23     1737.90     35.62 o 
  -5  -5   9     2167.80     2102.89     32.17 o 
  -4  -5   9     1225.30     1201.73     20.16 o 
  -3  -5   9      194.39      193.43      4.91 o 
  -2  -5   9      947.21      928.57     12.41 o 
  -1  -5   9     1781.30     1773.92     21.74 o 
   0  -5   9      904.53      872.49     11.58 o 
   1  -5   9      221.48      218.67      5.87 o 
   2  -5   9       80.59       79.36      5.12 o 
   3  -5   9        0.53       -1.35      2.28 o 
   4  -5   9      644.60      636.80     13.81 o 
   5  -5   9      979.81      956.53     20.85 o 
   6  -5   9     1298.97     1295.20     21.36 o 
   7  -5   9      422.61      437.24     12.35 o 
   8  -5   9      143.19      147.69      9.62 o 
 -10  -4   9       77.41       82.35      6.91 o 
  -9  -4   9       30.37       18.29      4.28 o 
  -8  -4   9      196.44      219.13     15.87 o 
  -7  -4   9      463.53      470.32     15.74 o 
  -6  -4   9       30.42       27.25      5.36 o 
  -5  -4   9       41.25       44.22      4.55 o 
  -4  -4   9      286.80      272.46      8.03 o 
  -3  -4   9      503.10      476.16     11.02 o 
  -2  -4   9     2775.52     2809.63     33.98 o 
  -1  -4   9      643.93      656.67     10.99 o 
   0  -4   9       11.10       10.33      1.62 o 
   1  -4   9      298.73      300.32      5.63 o 
   2  -4   9      314.95      324.47      6.45 o 
   3  -4   9      978.48     1004.79     14.83 o 
   4  -4   9      847.10      847.24     13.35 o 
   5  -4   9      292.44      279.13      8.02 o 
   6  -4   9       14.23       13.55      3.64 o 
   7  -4   9      216.64      227.81     10.34 o 
   8  -4   9      460.48      485.02     12.49 o 
 -10  -3   9       87.17       89.82      5.44 o 
  -9  -3   9      433.42      446.54     14.48 o 
  -8  -3   9      424.87      421.75     16.06 o 
  -7  -3   9        6.74        6.30      4.43 o 
  -6  -3   9     1393.63     1388.83     32.52 o 
  -5  -3   9      497.52      485.06     12.15 o 
  -4  -3   9      419.87      409.29      9.62 o 
  -3  -3   9        5.20        2.19      1.75 o 
  -2  -3   9      128.22      129.89      4.27 o 
  -1  -3   9      189.67      178.91      5.04 o 
   0  -3   9       10.49        8.86      1.66 o 
   1  -3   9       27.74       32.32      2.24 o 
   2  -3   9      104.60      104.43      3.73 o 
   3  -3   9      124.23      115.67      4.60 o 
   4  -3   9       16.49       14.50      2.22 o 
   5  -3   9       93.72       91.83      4.43 o 
   6  -3   9      192.87      204.40      6.51 o 
   7  -3   9      697.31      692.83     13.62 o 
   8  -3   9      364.03      358.98     12.54 o 
   9  -3   9       25.42       22.85      6.64 o 
 -10  -2   9       16.21       16.68      4.75 o 
  -9  -2   9       24.16       30.39      4.99 o 
  -8  -2   9      368.24      393.15     13.07 o 
  -7  -2   9      480.97      485.96     14.91 o 
  -6  -2   9     1879.20     1906.68     41.60 o 
  -5  -2   9      620.15      637.07     15.79 o 
  -4  -2   9      260.21      242.83      7.70 o 
  -3  -2   9     1655.01     1629.05     31.87 o 
  -2  -2   9     2338.81     2274.74     27.60 o 
  -1  -2   9     2060.61     1986.24     23.12 o 
   0  -2   9     2141.00     2119.91     21.39 o 
   1  -2   9     1326.00     1332.61     14.73 o 
   2  -2   9       14.54       12.21      1.78 o 
   3  -2   9     1408.91     1439.92     16.08 o 
   4  -2   9     1427.61     1408.00     15.93 o 
   5  -2   9     2163.41     2126.62     25.95 o 
   6  -2   9      489.78      495.03      9.82 o 
   7  -2   9       49.81       49.02      3.99 o 
   8  -2   9      154.61      143.03      7.82 o 
   9  -2   9      494.71      495.43     16.40 o 
 -10  -1   9      652.97      678.46     17.88 o 
  -9  -1   9      802.62      845.40     21.03 o 
  -8  -1   9      124.79      128.74      7.35 o 
  -7  -1   9       19.32        9.43      4.13 o 
  -6  -1   9     1014.81      986.15     25.41 o 
  -5  -1   9      806.03      777.10     17.73 o 
  -4  -1   9     1237.66     1224.76     20.25 o 
  -3  -1   9      797.48      759.85     12.29 o 
  -2  -1   9      725.14      687.35      9.71 o 
  -1  -1   9      314.09      305.70      5.45 o 
   0  -1   9       18.28       19.81      1.60 o 
   1  -1   9      972.34      984.65     11.41 o 
   2  -1   9       68.38       52.30      2.11 o 
   3  -1   9      600.53      578.44      8.13 o 
   4  -1   9       31.87       27.75      2.28 o 
   5  -1   9      200.03      188.67      5.46 o 
   6  -1   9      972.82      927.25     14.59 o 
   7  -1   9      868.85      849.66     13.86 o 
   8  -1   9      317.76      311.50      8.23 o 
   9  -1   9       10.47       11.66      5.59 o 
  10  -1   9        1.87        1.91      5.74 o 
 -10   0   9      410.56      387.93     13.30 o 
  -9   0   9        0.32        5.17      4.01 o 
  -8   0   9      216.62      221.16      9.53 o 
  -7   0   9       82.42       84.16      6.10 o 
  -6   0   9      609.91      600.78     16.68 o 
  -5   0   9      130.44      130.03      6.49 o 
  -4   0   9      104.47      118.80      7.42 o 
  -3   0   9       92.58       90.66      3.86 o 
  -2   0   9      431.68      466.42      8.16 o 
  -1   0   9      686.82      697.89      9.33 o 
   0   0   9     1681.47     1644.13     16.34 o 
   1   0   9     1439.90     1433.73     14.33 o 
   2   0   9      567.71      563.15      6.72 o 
   3   0   9      343.30      336.87      5.39 o 
   4   0   9     1295.27     1293.35     15.16 o 
   5   0   9     1096.85     1103.86     15.27 o 
   6   0   9       20.54       26.83      3.13 o 
   7   0   9       64.31       61.37      4.00 o 
   8   0   9       93.41       81.48      5.37 o 
   9   0   9       37.26       37.29      8.36 o 
  10   0   9      121.80      138.03     12.69 o 
 -10   1   9        1.99        1.67      4.02 o 
  -9   1   9      349.68      363.54     11.11 o 
  -8   1   9     1632.07     1569.16     29.73 o 
  -7   1   9      274.91      261.85      9.07 o 
  -6   1   9        1.86        0.60      5.01 o 
  -5   1   9       29.67       27.15      3.56 o 
  -4   1   9      406.38      406.83      8.37 o 
  -3   1   9      514.84      546.54     10.17 o 
  -2   1   9     1782.79     1781.72     25.18 o 
  -1   1   9     1287.22     1405.48     15.25 o 
   0   1   9     1154.54     1112.02     11.24 o 
   1   1   9       91.68      103.62      3.36 o 
   2   1   9      582.06      565.81      6.72 o 
   3   1   9     3630.50     3572.06     30.84 o 
   4   1   9     1376.71     1363.09     16.02 o 
   5   1   9     2136.45     2155.47     25.83 o 
   6   1   9      152.62      145.03      5.11 o 
   7   1   9      352.98      351.86      8.58 o 
   8   1   9      525.89      519.04      9.82 o 
   9   1   9      567.73      546.72     15.53 o 
  10   1   9      463.19      452.79     15.25 o 
 -10   2   9      296.36      275.88     10.08 o 
  -9   2   9      116.14      107.70      6.54 o 
  -8   2   9        0.10        0.13      3.71 o 
  -7   2   9      732.98      706.95     16.49 o 
  -6   2   9      682.37      660.35     14.38 o 
  -5   2   9      239.96      257.62      7.55 o 
  -4   2   9      965.73      974.08     18.28 o 
  -3   2   9      486.17      478.53      8.72 o 
  -2   2   9      571.37      627.66      8.52 o 
  -1   2   9     2137.50     1983.88     21.45 o 
   0   2   9     2758.58     2749.95     25.32 o 
   1   2   9     2252.34     2249.04     21.69 o 
   2   2   9      166.35      181.10      3.48 o 
   3   2   9      392.36      382.43      5.65 o 
   4   2   9     1569.44     1543.87     18.86 o 
   5   2   9     3997.08     3954.76     43.92 o 
   6   2   9      438.53      442.56      8.78 o 
   7   2   9       53.03       50.21      3.63 o 
   8   2   9        1.47        3.41      2.55 o 
   9   2   9        1.13        4.68      4.36 o 
  10   2   9      479.72      476.22     13.73 o 
 -10   3   9        0.06       -8.15      4.35 o 
  -9   3   9      185.37      179.48      8.67 o 
  -8   3   9      166.40      167.71      8.61 o 
  -7   3   9       21.26       23.17      7.35 o 
  -6   3   9      419.00      388.83     18.26 o 
  -5   3   9        4.37        9.55      2.94 o 
  -4   3   9      290.31      269.63      6.84 o 
  -3   3   9        4.17        6.50      2.56 o 
  -2   3   9       10.86       11.50      1.68 o 
  -1   3   9     2212.60     2148.84     23.08 o 
   0   3   9      696.47      649.72      7.80 o 
   1   3   9       30.82       26.72      1.66 o 
   2   3   9      537.18      586.40      6.90 o 
   3   3   9      985.45      986.97     10.44 o 
   4   3   9     1924.48     1936.44     20.09 o 
   5   3   9      749.29      699.70     11.02 o 
   6   3   9        1.08        0.07      2.30 o 
   7   3   9      225.47      201.75      6.01 o 
   8   3   9      121.66      115.87      4.72 o 
   9   3   9      252.82      259.68      9.88 o 
  10   3   9       49.28       52.45      6.15 o 
  11   3   9        4.43        4.50      5.18 o 
  -9   4   9      492.42      490.32     14.12 o 
  -8   4   9      141.80      158.63     12.89 o 
  -7   4   9       13.72       10.48      4.32 o 
  -6   4   9      243.81      219.87      9.27 o 
  -5   4   9      948.51      898.01     14.06 o 
  -4   4   9     2362.91     2320.81     29.69 o 
  -3   4   9     1589.98     1591.76     23.37 o 
  -2   4   9     1277.10     1253.60     14.74 o 
  -1   4   9        0.39       -1.21      1.49 o 
   0   4   9      707.94      683.59      8.20 o 
   1   4   9     2360.03     2207.70     19.95 o 
   2   4   9      460.41      492.09      6.13 o 
   3   4   9      288.63      308.52      4.91 o 
   4   4   9      683.72      681.50     13.37 o 
   5   4   9      236.68      257.38      6.16 o 
   6   4   9      193.61      195.38      5.82 o 
   7   4   9      328.61      320.55      8.47 o 
   8   4   9      488.00      496.66      9.56 o 
   9   4   9      276.30      263.36     13.91 o 
  10   4   9      197.90      196.69      9.17 o 
  11   4   9       20.26       20.84      5.61 o 
  -9   5   9       12.83       10.74      5.25 o 
  -8   5   9      107.65      105.62      7.41 o 
  -7   5   9      420.94      400.13     21.67 o 
  -6   5   9      409.01      423.26     12.81 o 
  -5   5   9      366.13      363.60      9.30 o 
  -4   5   9      542.75      486.85     14.78 o 
  -3   5   9      137.45      112.09      5.42 o 
  -2   5   9      951.65      937.78     12.71 o 
  -1   5   9     2918.64     2841.57     29.91 o 
   0   5   9     1762.02     1757.30     17.42 o 
   1   5   9     2576.99     2499.83     23.72 o 
   2   5   9      793.26      810.67      9.18 o 
   3   5   9     2150.87     2092.48     20.49 o 
   4   5   9      951.54      942.68     11.70 o 
   5   5   9      706.97      690.05     10.30 o 
   6   5   9      932.36      894.21     13.09 o 
   7   5   9      267.01      254.23      6.31 o 
   8   5   9      201.76      193.34      5.94 o 
   9   5   9      636.05      684.06     16.56 o 
  10   5   9      330.26      320.18     11.67 o 
  11   5   9      289.48      303.90     11.75 o 
  -9   6   9        5.97        9.28      5.87 o 
  -8   6   9       87.36       91.14      7.52 o 
  -7   6   9      213.86      232.26     11.75 o 
  -6   6   9       20.21       19.53      3.90 o 
  -5   6   9      167.26      177.66      9.70 o 
  -4   6   9      364.76      386.47      9.90 o 
  -3   6   9     1693.66     1581.18     33.52 o 
  -2   6   9       17.01       26.08      2.28 o 
  -1   6   9       36.93       15.92      2.51 o 
   0   6   9      747.51      704.84      9.16 o 
   1   6   9      472.99      466.90      7.15 o 
   2   6   9       22.11       24.12      1.96 o 
   3   6   9      188.15      183.70      4.27 o 
   4   6   9     1355.67     1344.08     14.73 o 
   5   6   9        6.66        6.96      2.14 o 
   6   6   9        9.00       13.01      2.57 o 
   7   6   9       72.87       69.72      3.85 o 
   8   6   9      417.52      415.41      8.24 o 
   9   6   9      349.77      337.77     11.56 o 
  10   6   9      112.79      127.34      8.74 o 
  11   6   9       82.21       84.70      7.56 o 
  -8   7   9        0.68       -3.88      7.95 o 
  -7   7   9      174.43      191.10     15.71 o 
  -6   7   9      111.41      114.73      6.29 o 
  -5   7   9      834.45      797.44     18.75 o 
  -4   7   9      431.54      470.67     11.51 o 
  -3   7   9      487.10      455.34      8.27 o 
  -2   7   9       34.60       36.00      2.66 o 
  -1   7   9     1333.75     1252.70     16.87 o 
   0   7   9      543.41      552.91      9.53 o 
   1   7   9      971.58      984.18     12.13 o 
   2   7   9      331.00      336.98      6.86 o 
   3   7   9     1734.24     1716.62     16.95 o 
   4   7   9      107.87      116.10      4.29 o 
   5   7   9      583.88      565.20      9.35 o 
   6   7   9      570.45      556.08     10.64 o 
   7   7   9       93.91       97.39      4.42 o 
   8   7   9      474.06      454.35      8.86 o 
   9   7   9        0.71        1.13      4.33 o 
  10   7   9      275.95      281.94     11.27 o 
  11   7   9      232.85      229.62     10.73 o 
  -8   8   9      987.93     1073.65     23.72 o 
  -7   8   9      619.45      624.34     15.04 o 
  -6   8   9      628.54      620.80     14.71 o 
  -5   8   9        3.96        4.46      3.97 o 
  -4   8   9      840.87      869.77     17.51 o 
  -3   8   9      803.81      884.33     13.46 o 
  -2   8   9      611.50      653.70     11.15 o 
  -1   8   9     1113.03     1018.07     19.29 o 
   0   8   9      213.50      184.51      6.56 o 
   1   8   9       54.51       55.06      3.35 o 
   2   8   9       35.93       43.47      4.04 o 
   3   8   9       61.44       63.80      4.55 o 
   4   8   9     1525.00     1557.61     17.68 o 
   5   8   9      740.09      730.34     11.82 o 
   6   8   9        9.07        5.98      2.57 o 
   7   8   9       70.40       66.66      4.09 o 
   8   8   9     1024.40      987.80     14.81 o 
   9   8   9      830.64      847.85     17.61 o 
  10   8   9      888.45      939.94     47.66 o 
  11   8   9      100.47      110.23      8.44 o 
  -7   9   9       14.02        7.18      5.14 o 
  -6   9   9      232.13      226.22      9.39 o 
  -5   9   9        8.13        6.03      5.65 o 
  -4   9   9     1085.33     1046.69     20.56 o 
  -3   9   9      456.07      446.82     11.16 o 
  -2   9   9       33.45       21.78      3.67 o 
  -1   9   9      134.36      153.29      6.16 o 
   0   9   9      923.12      883.50     15.38 o 
   1   9   9     1363.87     1322.10     17.36 o 
   2   9   9      722.27      676.88     20.00 o 
   3   9   9      852.16      850.68     11.94 o 
   4   9   9       23.06       19.62      2.53 o 
   5   9   9      145.56      133.48      5.16 o 
   6   9   9     1970.01     1939.17     23.19 o 
   7   9   9      311.89      314.00      7.34 o 
   8   9   9       30.59       24.79      4.23 o 
   9   9   9      138.41      147.81      7.81 o 
  10   9   9        7.06       13.28      5.04 o 
  -6  10   9      557.92      608.97     16.44 o 
  -5  10   9       27.77       19.90      5.22 o 
  -4  10   9        0.80        2.25      4.38 o 
  -3  10   9       61.29       57.34      4.47 o 
  -2  10   9      136.88      137.69      7.34 o 
  -1  10   9       41.64       33.12      4.03 o 
   0  10   9      111.29      100.02      6.15 o 
   1  10   9      619.78      605.43     14.55 o 
   2  10   9       31.11       23.15      3.25 o 
   3  10   9       13.11        8.29      2.35 o 
   4  10   9      112.45      105.25      4.49 o 
   5  10   9      208.55      222.08      6.30 o 
   6  10   9     1570.44     1599.66     20.38 o 
   7  10   9      121.23      120.13      5.06 o 
   8  10   9       72.02       73.75      6.24 o 
   9  10   9      200.26      194.01      8.97 o 
  10  10   9      209.04      221.13      9.79 o 
  -6  11   9        0.40        0.75      5.25 o 
  -5  11   9      530.58      566.86     15.42 o 
  -4  11   9     1293.72     1277.67     24.97 o 
  -3  11   9      938.94      898.01     15.02 o 
  -2  11   9      503.98      521.93     12.21 o 
  -1  11   9       12.12       12.05      3.78 o 
   0  11   9      426.64      433.58     10.93 o 
   1  11   9      632.26      653.19     11.58 o 
   2  11   9     2221.03     2168.83     28.56 o 
   3  11   9     1175.43     1147.93     18.08 o 
   4  11   9      157.44      161.08      5.53 o 
   5  11   9      538.37      541.82     11.64 o 
   6  11   9      311.59      326.06     10.10 o 
   7  11   9      566.38      582.01     10.80 o 
   8  11   9      887.95      881.30     13.86 o 
   9  11   9        3.54        1.90      4.91 o 
  10  11   9       72.86       92.48      7.62 o 
  -5  12   9      367.89      383.82     13.26 o 
  -4  12   9       20.97       28.21      5.96 o 
  -3  12   9      209.06      244.25      7.65 o 
  -2  12   9       32.50       29.30      4.76 o 
  -1  12   9       33.73       29.27      4.00 o 
   0  12   9      459.58      425.45     11.85 o 
   1  12   9       86.53       93.65      6.29 o 
   2  12   9      309.54      305.06      8.99 o 
   3  12   9        1.79        1.70      2.95 o 
   4  12   9      855.78      891.23     15.86 o 
   5  12   9      753.92      749.35     17.82 o 
   6  12   9      388.08      386.73     10.07 o 
   7  12   9      200.15      220.39      8.96 o 
   8  12   9      122.37      117.43      6.52 o 
   9  12   9      474.63      496.77     14.35 o 
  -4  13   9       68.05       68.06      7.98 o 
  -3  13   9      287.51      308.44     13.64 o 
  -2  13   9      166.35      168.92      9.11 o 
  -1  13   9      118.92      131.15     11.62 o 
   0  13   9       28.12       27.38      7.58 o 
   1  13   9        9.36        5.37      4.24 o 
   2  13   9      166.76      164.07      6.97 o 
   3  13   9       70.58       67.90      5.86 o 
   4  13   9      208.86      189.74      9.50 o 
   5  13   9       25.73       21.87      5.11 o 
   6  13   9      114.86      112.89      7.35 o 
   7  13   9      290.37      302.26     10.81 o 
   8  13   9      208.92      200.96      7.71 o 
  -2  14   9       42.67       44.94      9.07 o 
  -1  14   9       62.08       69.25      9.82 o 
   0  14   9      203.03      194.25     12.85 o 
   1  14   9      837.63      890.83     45.82 o 
   2  14   9      581.69      601.23     15.58 o 
   3  14   9      131.28      147.81      8.18 o 
   4  14   9      198.84      223.89     12.74 o 
   5  14   9      266.51      258.46     10.16 o 
   6  14   9      951.76      966.63     19.94 o 
   7  14   9      476.69      484.71     13.73 o 
   8  14   9      120.97      129.68      7.84 o 
   0  15   9       50.13       29.07     14.77 o 
   1  15   9       20.67       44.60     16.54 o 
   2  15   9       96.36      102.14     10.56 o 
   3  15   9      351.08      338.85     15.91 o 
   4  15   9       64.28       66.92      9.32 o 
   5  15   9        5.51        6.31      6.90 o 
   6  15   9       58.27       53.66      6.70 o 
  -4 -11  10       85.60       94.70      8.33 o 
  -3 -11  10       79.72       61.84      7.52 o 
  -2 -11  10      196.66      211.18     20.22 o 
  -1 -11  10      207.09      206.84     26.99 o 
   0 -11  10      296.42      291.86     23.34 o 
  -6 -10  10       16.05       17.20      6.78 o 
  -5 -10  10      234.84      225.32     10.36 o 
  -4 -10  10      666.20      610.45     18.91 o 
  -3 -10  10      171.79      174.16      9.99 o 
  -2 -10  10        4.93        7.42      5.85 o 
  -1 -10  10        1.71       -0.37      6.55 o 
   0 -10  10        2.75       -9.46      9.00 o 
   1 -10  10       56.27       53.40      9.82 o 
   2 -10  10      192.07      206.40     23.29 o 
  -7  -9  10       21.92       21.59      4.93 o 
  -6  -9  10      105.97      111.96      9.59 o 
  -5  -9  10       26.32       36.14      5.38 o 
  -4  -9  10       67.86       94.49      6.18 o 
  -3  -9  10      170.46      185.12      6.94 o 
  -2  -9  10      155.81      183.60      8.06 o 
  -1  -9  10        2.09        2.44      6.03 o 
   0  -9  10       31.10       32.71      6.30 o 
   1  -9  10      325.76      337.49     21.39 o 
   2  -9  10      237.44      254.05     21.56 o 
   3  -9  10      126.65      138.12     12.38 o 
  -8  -8  10      217.51      236.62      9.50 o 
  -7  -8  10      355.47      386.17     13.21 o 
  -6  -8  10      186.64      177.86      7.78 o 
  -5  -8  10       80.40       74.67      5.95 o 
  -4  -8  10      159.40      148.42      8.70 o 
  -3  -8  10      101.73      100.60      4.99 o 
  -2  -8  10      370.37      387.34      8.55 o 
  -1  -8  10      290.85      286.10      8.83 o 
   0  -8  10      557.84      570.25     14.13 o 
   1  -8  10      273.52      276.93     10.17 o 
   2  -8  10       50.01       53.40      8.84 o 
   3  -8  10      606.31      602.94     23.50 o 
   4  -8  10      469.01      452.53     27.10 o 
   5  -8  10      519.80      484.74     28.06 o 
  -8  -7  10      229.59      216.66      9.55 o 
  -7  -7  10      190.94      181.73      8.85 o 
  -6  -7  10       80.12       80.15      6.83 o 
  -5  -7  10      282.70      308.59     11.43 o 
  -4  -7  10      315.74      318.24     10.50 o 
  -3  -7  10      320.90      323.07      7.67 o 
  -2  -7  10      150.18      143.36      5.34 o 
  -1  -7  10       23.93       25.19      3.26 o 
   0  -7  10     1352.79     1357.47     24.82 o 
   1  -7  10     1174.30     1144.82     33.75 o 
   2  -7  10      705.80      751.80     14.50 o 
   3  -7  10       41.33       50.60      4.85 o 
   4  -7  10      120.96      101.74     14.34 o 
   5  -7  10      521.58      548.10     19.74 o 
   6  -7  10      835.79      829.00     25.20 o 
  -9  -6  10      179.69      173.50     12.51 o 
  -8  -6  10       47.77       46.14      7.46 o 
  -7  -6  10        6.99        4.56      4.05 o 
  -6  -6  10      192.27      199.02      9.39 o 
  -5  -6  10       30.36       24.27      4.82 o 
  -4  -6  10       45.66       45.99      5.50 o 
  -3  -6  10       36.79       32.32      3.41 o 
  -2  -6  10       15.86       17.67      3.19 o 
  -1  -6  10      329.21      328.29      8.12 o 
   0  -6  10     1350.81     1367.35     20.49 o 
   1  -6  10     1429.53     1427.89     20.00 o 
   2  -6  10        3.94        4.08      3.05 o 
   3  -6  10       54.28       56.53      6.26 o 
   4  -6  10      514.31      454.04     47.15 o 
   5  -6  10      169.59      154.56     15.19 o 
   6  -6  10       18.16        6.22      7.47 o 
  -9  -5  10      320.02      313.22     14.52 o 
  -8  -5  10      569.69      579.80     19.23 o 
  -7  -5  10        6.96        5.40      4.33 o 
  -6  -5  10      746.55      749.38     14.94 o 
  -5  -5  10        4.49        4.31      3.27 o 
  -4  -5  10       35.15       32.05      3.87 o 
  -3  -5  10     1421.08     1396.95     18.02 o 
  -2  -5  10     1764.03     1729.89     21.59 o 
  -1  -5  10      490.81      481.78      9.03 o 
   0  -5  10      385.35      384.49      9.23 o 
   1  -5  10      716.46      709.34     11.82 o 
   2  -5  10     1102.45     1121.67     18.38 o 
   3  -5  10      466.64      478.29     10.66 o 
   4  -5  10       56.65       65.25      5.76 o 
   5  -5  10       19.81       20.07      6.40 o 
   6  -5  10       24.44       26.19      6.74 o 
   7  -5  10       37.58       38.35      7.48 o 
  -9  -4  10       29.53       31.58      5.04 o 
  -8  -4  10       79.54       77.83      7.60 o 
  -7  -4  10     1357.84     1358.55     33.63 o 
  -6  -4  10      124.94      127.84      7.80 o 
  -5  -4  10      171.40      186.65      7.70 o 
  -4  -4  10      578.82      597.55     16.63 o 
  -3  -4  10        1.05       -0.75      2.13 o 
  -2  -4  10      896.43      904.04     13.96 o 
  -1  -4  10     3332.72     3297.31     36.85 o 
   0  -4  10     1415.71     1426.55     19.73 o 
   1  -4  10      741.27      714.84     11.60 o 
   2  -4  10      155.73      157.31      8.28 o 
   3  -4  10      127.47      133.95      5.47 o 
   4  -4  10     1257.09     1237.14     19.69 o 
   5  -4  10      288.04      306.66     16.10 o 
   6  -4  10      404.20      404.87     18.71 o 
   7  -4  10      109.21      104.36      7.11 o 
   8  -4  10       45.66       49.40      5.70 o 
 -10  -3  10        8.62        6.75      4.05 o 
  -9  -3  10       26.97       29.05      5.91 o 
  -8  -3  10       14.57       29.84      5.93 o 
  -7  -3  10      740.22      762.23     21.66 o 
  -6  -3  10      301.84      300.51     12.76 o 
  -5  -3  10        0.44       -1.31      2.88 o 
  -4  -3  10       78.14       70.39      4.63 o 
  -3  -3  10      924.51      923.75     13.46 o 
  -2  -3  10      830.19      812.97     12.65 o 
  -1  -3  10       28.39       17.93      2.61 o 
   0  -3  10      522.81      511.94      8.81 o 
   1  -3  10      619.60      616.40      9.72 o 
   2  -3  10      628.12      660.66     12.27 o 
   3  -3  10        8.37        6.05      2.41 o 
   4  -3  10        5.89        4.72      2.53 o 
   5  -3  10       67.02       52.53      4.73 o 
   6  -3  10        9.13        6.50      3.23 o 
   7  -3  10        7.24       15.30      4.65 o 
   8  -3  10       20.33       28.56      5.01 o 
 -10  -2  10      107.50      113.48      7.94 o 
  -9  -2  10       14.19       13.62      5.35 o 
  -8  -2  10       71.67       56.37      6.43 o 
  -7  -2  10       22.74       15.59      5.16 o 
  -6  -2  10       11.60       15.24      4.98 o 
  -5  -2  10     1417.31     1393.96     23.34 o 
  -4  -2  10      176.46      163.94      6.99 o 
  -3  -2  10      440.16      412.93      9.63 o 
  -2  -2  10      118.42      107.51      4.03 o 
  -1  -2  10      109.85      101.54      4.02 o 
   0  -2  10     1087.23     1059.73     14.51 o 
   1  -2  10     1759.64     1718.32     19.41 o 
   2  -2  10      241.28      245.00      5.65 o 
   3  -2  10      380.96      370.40      7.54 o 
   4  -2  10      200.59      203.60      5.49 o 
   5  -2  10       38.16       38.85      3.64 o 
   6  -2  10      324.22      305.24      7.97 o 
   7  -2  10      885.65      933.82     15.44 o 
   8  -2  10      775.66      779.65     16.67 o 
   9  -2  10       38.12       44.14      7.22 o 
 -10  -1  10       88.93       94.01     10.62 o 
  -9  -1  10       50.99       51.70     12.92 o 
  -8  -1  10      109.36      102.54      7.44 o 
  -7  -1  10      467.60      480.03     35.15 o 
  -6  -1  10     1729.06     1669.50     40.80 o 
  -5  -1  10     2446.46     2429.45     36.81 o 
  -4  -1  10      476.30      472.98     10.66 o 
  -3  -1  10     1043.38     1033.14     18.42 o 
  -2  -1  10      339.13      342.10      6.89 o 
  -1  -1  10     1556.76     1519.93     20.48 o 
   0  -1  10      116.98      109.21      4.22 o 
   1  -1  10       49.38       48.69      2.35 o 
   2  -1  10      410.10      358.81      6.98 o 
   3  -1  10      489.13      515.68      8.69 o 
   4  -1  10      686.14      680.61     11.03 o 
   5  -1  10      585.95      571.30     10.78 o 
   6  -1  10     1192.80     1153.95     17.49 o 
   7  -1  10      226.59      222.98      7.02 o 
   8  -1  10        9.17        1.74      3.34 o 
   9  -1  10      810.32      817.45     21.87 o 
 -10   0  10       51.76       43.36      6.94 o 
  -9   0  10       62.28       55.78      5.94 o 
  -8   0  10       14.62       20.69      5.12 o 
  -7   0  10       14.32        6.84      4.54 o 
  -6   0  10      105.51      104.39     10.59 o 
  -5   0  10       12.60        8.07      2.69 o 
  -4   0  10      318.19      324.68      8.44 o 
  -3   0  10      618.83      585.78     14.29 o 
  -2   0  10        8.17        7.19      1.97 o 
  -1   0  10        0.19        2.45      1.71 o 
   0   0  10      188.36      200.45      3.80 o 
   1   0  10      166.41      195.58      4.08 o 
   2   0  10      423.45      378.54      5.55 o 
   3   0  10      218.24      221.80      4.73 o 
   4   0  10       56.37       48.65      2.78 o 
   5   0  10        2.77        2.62      1.90 o 
   6   0  10      512.97      516.17     10.18 o 
   7   0  10     1150.73     1163.15     17.63 o 
   8   0  10      531.69      516.60     11.98 o 
   9   0  10        6.15       13.01      5.86 o 
 -10   1  10      316.64      350.02     12.49 o 
  -9   1  10      211.73      215.72      9.29 o 
  -8   1  10       64.92       72.28     10.17 o 
  -7   1  10      597.03      566.44     14.91 o 
  -6   1  10      786.21      794.02     18.27 o 
  -5   1  10     1015.51      977.89     23.09 o 
  -4   1  10      955.49      908.61     14.97 o 
  -3   1  10      344.98      338.42      7.40 o 
  -2   1  10     5006.52     4914.90     54.17 o 
  -1   1  10       47.66       47.98      2.62 o 
   0   1  10       22.54       20.75      1.65 o 
   1   1  10      273.96      258.59      4.64 o 
   2   1  10      633.43      570.12      7.13 o 
   3   1  10      355.36      338.62      5.58 o 
   4   1  10      179.75      164.81      4.98 o 
   5   1  10     1577.40     1597.38     22.01 o 
   6   1  10      615.14      594.29     10.97 o 
   7   1  10      394.19      366.50      8.56 o 
   8   1  10       29.09       23.07      3.49 o 
   9   1  10       18.75       21.45      5.33 o 
  10   1  10      256.70      254.80     15.18 o 
  -9   2  10      220.12      212.47      9.36 o 
  -8   2  10      900.66      922.13     20.75 o 
  -7   2  10     1412.72     1366.66     27.38 o 
  -6   2  10      113.33      120.52     10.91 o 
  -5   2  10        2.54        0.40      3.35 o 
  -4   2  10     1051.09     1031.60     15.57 o 
  -3   2  10      215.82      209.93      5.83 o 
  -2   2  10     4895.89     4930.85     49.10 o 
  -1   2  10     2196.91     2217.27     24.02 o 
   0   2  10      150.99      133.79      3.22 o 
   1   2  10       47.64       38.86      2.25 o 
   2   2  10     1165.71     1156.06     13.00 o 
   3   2  10     1996.22     2022.28     23.40 o 
   4   2  10     2389.49     2264.31     23.55 o 
   5   2  10      243.15      265.42      6.86 o 
   6   2  10      802.12      773.97     13.00 o 
   7   2  10     2164.96     2122.95     27.85 o 
   8   2  10     1024.89     1049.47     16.32 o 
   9   2  10      778.54      800.64     18.33 o 
  10   2  10       58.31       64.65      6.69 o 
  -9   3  10      165.49      184.21      9.12 o 
  -8   3  10        0.20        5.73      6.67 o 
  -7   3  10      237.02      263.99     10.18 o 
  -6   3  10      924.97      897.52     20.19 o 
  -5   3  10     1199.26     1187.84     20.15 o 
  -4   3  10        8.23       10.71      2.63 o 
  -3   3  10      327.17      312.03      7.19 o 
  -2   3  10      517.62      505.85      7.72 o 
  -1   3  10       45.89       60.33      2.80 o 
   0   3  10     2307.93     2188.95     21.01 o 
   1   3  10       96.16       92.96      2.90 o 
   2   3  10      437.70      442.20      6.07 o 
   3   3  10      119.06      131.61      3.32 o 
   4   3  10       34.42       38.58      2.71 o 
   5   3  10     1003.17      954.61     14.91 o 
   6   3  10      128.91      111.32      5.37 o 
   7   3  10      255.45      253.73      7.13 o 
   8   3  10       18.36       15.10      3.20 o 
   9   3  10       37.61       45.52      5.88 o 
  10   3  10      158.51      154.04      8.68 o 
  -9   4  10       20.79       16.60      5.31 o 
  -8   4  10      196.90      181.41     14.19 o 
  -7   4  10      400.47      395.64     12.61 o 
  -6   4  10      571.38      530.22     14.63 o 
  -5   4  10       72.43       74.77      4.10 o 
  -4   4  10       41.50       28.15      3.16 o 
  -3   4  10       35.60       39.94      3.30 o 
  -2   4  10      171.70      185.48      5.90 o 
  -1   4  10       37.99       51.84      3.66 o 
   0   4  10     2632.71     2699.36     28.79 o 
   1   4  10       14.61       21.05      1.86 o 
   2   4  10     1321.04     1283.57     13.02 o 
   3   4  10      207.28      186.55      3.97 o 
   4   4  10      103.71      113.40      3.46 o 
   5   4  10       33.75       31.77      3.08 o 
   6   4  10       92.35       88.22      4.42 o 
   7   4  10      240.89      225.22      6.73 o 
   8   4  10      239.61      264.05      7.25 o 
   9   4  10      121.15      120.34      7.67 o 
  10   4  10       13.52       16.19      5.38 o 
  -9   5  10      543.98      538.11     16.16 o 
  -8   5  10      306.98      329.75     12.19 o 
  -7   5  10        1.53       -0.13      4.46 o 
  -6   5  10      185.91      179.41      7.00 o 
  -5   5  10      392.81      430.29     10.59 o 
  -4   5  10     1505.60     1413.59     21.63 o 
  -3   5  10      268.73      280.59     10.13 o 
  -2   5  10      102.92      124.14      3.93 o 
  -1   5  10        0.37        3.09      1.88 o 
   0   5  10      107.19       94.06      3.45 o 
   1   5  10      535.21      534.88      7.39 o 
   2   5  10     5717.60     5714.01     48.05 o 
   3   5  10      670.92      683.86     10.22 o 
   4   5  10      752.89      760.39      9.75 o 
   5   5  10       71.76       76.43      4.41 o 
   6   5  10      371.43      389.48      8.67 o 
   7   5  10     1705.15     1708.99     23.57 o 
   8   5  10      578.07      593.97     11.32 o 
   9   5  10      413.90      400.48     16.10 o 
  10   5  10       35.26       36.75      8.83 o 
  -8   6  10      237.47      219.32     10.69 o 
  -7   6  10      395.14      405.78     13.62 o 
  -6   6  10      543.49      520.34     12.44 o 
  -5   6  10      123.81      131.38      6.33 o 
  -4   6  10       90.09       85.70      5.30 o 
  -3   6  10       17.60       17.15      2.10 o 
  -2   6  10     1065.53     1040.44     13.46 o 
  -1   6  10      764.30      853.70     11.71 o 
   0   6  10      613.70      628.14      9.54 o 
   1   6  10        4.19        5.55      1.70 o 
   2   6  10      138.53      149.28      3.83 o 
   3   6  10     1467.70     1448.62     17.13 o 
   4   6  10      980.37      989.67     12.56 o 
   5   6  10      737.03      745.57     16.34 o 
   6   6  10        4.85        4.72      2.72 o 
   7   6  10      133.27      126.35      5.06 o 
   8   6  10       25.31       27.94      3.61 o 
   9   6  10      335.12      351.51     12.16 o 
  10   6  10      108.24      103.20      7.82 o 
  -8   7  10      284.09      283.00     13.78 o 
  -7   7  10       35.98       33.00      6.06 o 
  -6   7  10       25.05       25.64      4.59 o 
  -5   7  10       41.84       40.25      7.10 o 
  -4   7  10        5.51        8.26      6.36 o 
  -3   7  10        7.43        6.72      2.33 o 
  -2   7  10      697.87      619.46      9.94 o 
  -1   7  10     1042.29     1044.94     13.78 o 
   0   7  10      122.91      113.50      4.02 o 
   1   7  10      155.69      162.13      4.34 o 
   2   7  10       10.01        3.64      2.12 o 
   3   7  10     2286.27     2322.26     27.55 o 
   4   7  10     2215.32     2240.67     25.04 o 
   5   7  10       97.03       99.60      4.20 o 
   6   7  10        2.65        3.32      2.70 o 
   7   7  10      335.60      349.07      8.05 o 
   8   7  10      312.50      314.09      7.71 o 
   9   7  10      399.84      385.81     12.80 o 
  10   7  10       26.90       26.81      5.96 o 
  -7   8  10      123.39      125.15      9.38 o 
  -6   8  10      224.99      204.26      8.71 o 
  -5   8  10      309.94      313.40     16.38 o 
  -4   8  10      973.08      960.27     24.44 o 
  -3   8  10      579.33      580.60     14.69 o 
  -2   8  10      143.17      110.90      4.63 o 
  -1   8  10      774.73      730.13     15.60 o 
   0   8  10     1275.11     1207.68     21.83 o 
   1   8  10     1208.17     1229.96     15.41 o 
   2   8  10      201.02      197.91      6.10 o 
   3   8  10        0.11       -0.32      2.14 o 
   4   8  10        3.20        1.65      2.04 o 
   5   8  10     1034.03     1042.69     16.43 o 
   6   8  10       64.74       73.57      4.07 o 
   7   8  10      115.75      126.69      5.28 o 
   8   8  10      247.66      229.66      6.81 o 
   9   8  10      192.77      210.06      7.66 o 
  10   8  10        4.64        4.59      5.37 o 
  -7   9  10       76.43      106.47     12.62 o 
  -6   9  10       78.66       59.31      6.37 o 
  -5   9  10       31.58       34.03      5.38 o 
  -4   9  10      187.97      191.87      9.40 o 
  -3   9  10      497.75      475.24      9.45 o 
  -2   9  10     1061.08     1035.06     16.01 o 
  -1   9  10      929.89      926.06     16.63 o 
   0   9  10      464.99      426.02     12.83 o 
   1   9  10      190.97      175.67      4.98 o 
   2   9  10     2240.71     2206.03     28.45 o 
   3   9  10     2441.50     2451.96     28.84 o 
   4   9  10       16.89       16.49      2.87 o 
   5   9  10      960.68      964.13     14.02 o 
   6   9  10       29.68       35.46      3.56 o 
   7   9  10     1311.75     1314.83     18.84 o 
   8   9  10      702.02      696.67     12.40 o 
   9   9  10      763.38      838.35     15.91 o 
  10   9  10      165.64      183.16     10.17 o 
  -6  10  10       19.28       18.70      5.64 o 
  -5  10  10       45.11       44.76      6.19 o 
  -4  10  10     1313.83     1280.84     25.24 o 
  -3  10  10      417.25      430.28     11.93 o 
  -2  10  10        0.55       -2.27      2.90 o 
  -1  10  10      307.23      291.59      9.01 o 
   0  10  10      239.58      258.66      8.95 o 
   1  10  10      709.19      686.48     18.12 o 
   2  10  10       22.40       24.09      3.68 o 
   3  10  10      251.25      259.10      6.75 o 
   4  10  10      138.42      140.03      5.22 o 
   5  10  10        4.17        3.94      3.30 o 
   6  10  10       11.63       12.81      3.10 o 
   7  10  10      446.17      420.19      9.06 o 
   8  10  10       39.48       40.66      4.63 o 
   9  10  10       74.15       81.78      7.06 o 
  10  10  10       30.84       29.41      5.97 o 
  -5  11  10      288.22      300.66     11.60 o 
  -4  11  10       30.03       25.29      5.74 o 
  -3  11  10        2.91        2.93      3.20 o 
  -2  11  10      281.47      283.46      8.73 o 
  -1  11  10      567.66      561.64     12.90 o 
   0  11  10      787.04      823.70     20.15 o 
   1  11  10      445.25      456.14     12.26 o 
   2  11  10       35.99       32.63      3.50 o 
   3  11  10      294.55      307.72      8.45 o 
   4  11  10      175.87      191.13      6.12 o 
   5  11  10      539.33      521.03     11.57 o 
   6  11  10        6.44        1.59      3.51 o 
   7  11  10      708.52      697.28     13.42 o 
   8  11  10      215.68      204.98      7.97 o 
   9  11  10      305.28      298.42     14.99 o 
  -4  12  10      555.24      618.94     16.78 o 
  -3  12  10      442.33      444.60     16.70 o 
  -2  12  10      237.38      235.89     12.05 o 
  -1  12  10       32.46       31.15      4.81 o 
   0  12  10      508.04      513.04     13.37 o 
   1  12  10      527.86      551.54     15.66 o 
   2  12  10      298.53      322.42     10.80 o 
   3  12  10      396.82      393.85      9.73 o 
   4  12  10       44.16       45.86      5.19 o 
   5  12  10       57.77       48.63      4.93 o 
   6  12  10      123.06      112.90      7.18 o 
   7  12  10       69.84       67.51      6.19 o 
   8  12  10      318.91      313.28      9.22 o 
   9  12  10      645.14      693.35     23.54 o 
  -3  13  10        3.94       -2.57      3.86 o 
  -2  13  10      111.58      109.05     15.89 o 
  -1  13  10      368.75      355.98     20.41 o 
   0  13  10      718.60      707.38     23.83 o 
   1  13  10      202.52      218.76     16.76 o 
   2  13  10       14.01       12.93      3.87 o 
   3  13  10       16.79       16.33      3.99 o 
   4  13  10      163.74      160.61     12.06 o 
   5  13  10      302.11      292.10     10.56 o 
   6  13  10      239.26      261.86     12.25 o 
   7  13  10       31.33       29.59      5.76 o 
   8  13  10       71.83       73.37      6.68 o 
  -2  14  10      203.07      201.05     14.16 o 
  -1  14  10       46.12       53.88      9.35 o 
   0  14  10        1.51       -1.71      7.58 o 
   1  14  10        0.74        2.84     13.12 o 
   2  14  10       16.61        9.96      8.36 o 
   3  14  10      140.28      134.07     11.02 o 
   4  14  10      432.25      421.00     21.34 o 
   5  14  10      704.63      739.69     19.93 o 
   6  14  10       72.44       83.50      7.15 o 
   7  14  10        1.97        2.63      5.17 o 
   0  15  10      249.46      276.24     26.98 o 
   1  15  10      413.93      449.78     33.55 o 
   2  15  10      386.29      391.95     20.80 o 
   3  15  10      178.76      175.12     12.37 o 
   4  15  10       31.62       31.61      9.01 o 
   5  15  10      445.72      453.03     26.98 o 
  -4 -10  11      183.32      160.16      9.68 o 
  -3 -10  11       28.40       47.19      6.05 o 
  -2 -10  11      359.14      381.07     16.76 o 
  -1 -10  11      798.59      864.08     26.86 o 
   0 -10  11      443.12      402.24     25.91 o 
  -6  -9  11        2.88       -3.57      5.32 o 
  -5  -9  11        3.95        4.92      5.19 o 
  -4  -9  11       91.21       93.30      7.70 o 
  -3  -9  11       70.95       57.38      6.25 o 
  -2  -9  11       51.24       56.05      8.28 o 
  -1  -9  11        2.47        5.47      6.55 o 
   0  -9  11        0.45        5.53      7.40 o 
   1  -9  11      100.72       92.05     11.00 o 
   2  -9  11       44.13       50.97      9.65 o 
  -7  -8  11        3.71        2.95      5.40 o 
  -6  -8  11      693.67      707.12     17.14 o 
  -5  -8  11      896.22      924.35     31.62 o 
  -4  -8  11      641.92      669.14     16.77 o 
  -3  -8  11      273.16      263.65      7.95 o 
  -2  -8  11        6.45        6.47      3.93 o 
  -1  -8  11      190.48      203.13     15.61 o 
   0  -8  11      322.85      313.85     12.65 o 
   1  -8  11      755.64      763.03     20.97 o 
   2  -8  11      405.59      416.95     44.71 o 
   3  -8  11      120.28      116.31     11.61 o 
   4  -8  11       61.03       60.09     14.35 o 
  -8  -7  11       81.57       72.04      6.96 o 
  -7  -7  11      301.51      327.03     12.29 o 
  -6  -7  11      355.23      370.16     12.97 o 
  -5  -7  11      130.32      140.27      8.70 o 
  -4  -7  11      288.37      270.47     11.43 o 
  -3  -7  11      120.83      111.40      5.36 o 
  -2  -7  11      338.27      328.66      9.62 o 
  -1  -7  11       72.84       67.98      6.78 o 
   0  -7  11      360.22      360.96     11.04 o 
   1  -7  11       42.36       49.46      6.92 o 
   2  -7  11       71.39       70.33      5.81 o 
   3  -7  11      642.62      679.64     23.67 o 
   4  -7  11      426.92      440.41     26.69 o 
   5  -7  11      469.09      446.66     26.80 o 
  -8  -6  11       18.87       22.66      7.15 o 
  -7  -6  11      100.51       89.54      8.33 o 
  -6  -6  11      373.27      380.88     12.58 o 
  -5  -6  11      962.33      988.83     22.43 o 
  -4  -6  11      810.05      803.48     17.75 o 
  -3  -6  11        4.58        6.56      2.96 o 
  -2  -6  11      158.04      147.30      6.45 o 
  -1  -6  11      331.60      345.09     11.39 o 
   0  -6  11     1779.40     1772.00     29.96 o 
   1  -6  11       50.88       48.85      4.69 o 
   2  -6  11       16.12       15.38      3.59 o 
   3  -6  11      185.35      196.74      7.26 o 
   4  -6  11       12.91       20.70      7.44 o 
   5  -6  11      329.23      288.62     21.21 o 
   6  -6  11      298.49      343.04     16.05 o 
  -8  -5  11      120.75      109.72      8.32 o 
  -7  -5  11       36.59       44.80      4.74 o 
  -6  -5  11      175.97      182.50      7.54 o 
  -5  -5  11      335.96      323.53      9.76 o 
  -4  -5  11      463.33      437.54     10.71 o 
  -3  -5  11       29.21       31.92      3.19 o 
  -2  -5  11      228.92      222.22      6.31 o 
  -1  -5  11       57.49       58.93      4.94 o 
   0  -5  11      289.60      299.63     10.30 o 
   1  -5  11      714.49      736.51     12.43 o 
   2  -5  11      217.95      220.89      7.53 o 
   3  -5  11        8.10       10.87      3.32 o 
   4  -5  11      473.11      480.79     20.69 o 
   5  -5  11      514.75      569.06     20.08 o 
   6  -5  11      162.17      172.63     11.18 o 
  -9  -4  11      513.58      561.57     15.46 o 
  -8  -4  11     1409.49     1464.32     29.36 o 
  -7  -4  11      189.33      173.77     13.12 o 
  -6  -4  11      627.03      700.18     16.61 o 
  -5  -4  11      404.57      387.00     10.82 o 
  -4  -4  11      278.22      259.37      8.90 o 
  -3  -4  11      315.23      296.63      7.10 o 
  -2  -4  11      220.08      213.57      6.39 o 
  -1  -4  11      143.32      118.70      4.65 o 
   0  -4  11        5.26        7.25      2.64 o 
   1  -4  11       58.81       60.55      3.63 o 
   2  -4  11     1205.06     1225.71     19.65 o 
   3  -4  11      527.39      519.50     14.08 o 
   4  -4  11      427.65      418.68     10.06 o 
   5  -4  11      281.28      282.89     11.30 o 
   6  -4  11      369.18      372.00     31.76 o 
   7  -4  11      487.03      531.21     18.68 o 
  -9  -3  11       20.43       21.99      6.55 o 
  -8  -3  11        0.33       -6.79      5.09 o 
  -7  -3  11       52.34       47.84      7.05 o 
  -6  -3  11      768.26      762.82     23.75 o 
  -5  -3  11       28.14       32.64      4.49 o 
  -4  -3  11      201.56      219.08      9.17 o 
  -3  -3  11       12.11        9.36      2.34 o 
  -2  -3  11      116.75      106.31      4.44 o 
  -1  -3  11       63.50       56.79      5.11 o 
   0  -3  11     1063.82     1048.78     17.26 o 
   1  -3  11      766.74      822.58     12.88 o 
   2  -3  11      424.26      418.23      9.48 o 
   3  -3  11       60.67       58.37      4.23 o 
   4  -3  11     1016.78     1063.05     16.00 o 
   5  -3  11      326.88      327.83      9.89 o 
   6  -3  11      314.42      339.67     13.83 o 
   7  -3  11       59.02       59.60     14.97 o 
   8  -3  11        2.77        3.34      5.21 o 
  -9  -2  11      244.77      232.37     12.02 o 
  -8  -2  11      191.82      165.20     15.38 o 
  -7  -2  11       38.51       41.55      6.50 o 
  -6  -2  11      357.69      354.35     10.34 o 
  -5  -2  11       86.96       78.17      6.89 o 
  -4  -2  11       63.14       68.94      5.29 o 
  -3  -2  11      445.63      393.64     11.38 o 
  -2  -2  11       31.95       26.05      2.85 o 
  -1  -2  11      306.13      284.89      6.93 o 
   0  -2  11      518.94      476.79     15.16 o 
   1  -2  11        0.07       -0.08      1.93 o 
   2  -2  11       18.02       19.09      2.73 o 
   3  -2  11      333.41      356.59      7.81 o 
   4  -2  11      540.27      553.79     10.64 o 
   5  -2  11       26.41       25.26      4.22 o 
   6  -2  11        2.39        4.86      3.83 o 
   7  -2  11        6.39       -0.50      4.31 o 
   8  -2  11      207.92      192.48      8.74 o 
  -9  -1  11      182.04      187.52     10.55 o 
  -8  -1  11      191.58      181.69     10.30 o 
  -7  -1  11        1.65        8.31      5.16 o 
  -6  -1  11       44.82       44.40      6.29 o 
  -5  -1  11      420.27      425.97     10.56 o 
  -4  -1  11     2580.96     2542.24     39.12 o 
  -3  -1  11     1446.19     1386.54     23.92 o 
  -2  -1  11     1792.47     1746.95     22.71 o 
  -1  -1  11       11.35       10.36      2.47 o 
   0  -1  11     1486.31     1529.26     20.76 o 
   1  -1  11     4248.72     4117.05     39.20 o 
   2  -1  11     1232.99     1227.10     19.62 o 
   3  -1  11      188.51      213.63      5.55 o 
   4  -1  11        7.83       11.91      2.55 o 
   5  -1  11      499.60      510.34     12.19 o 
   6  -1  11      761.02      798.54     14.94 o 
   7  -1  11      542.40      553.49     12.79 o 
   8  -1  11      460.92      430.01     12.20 o 
   9  -1  11        1.98       -4.23      5.93 o 
  -9   0  11      157.03      159.30      8.61 o 
  -8   0  11      422.65      403.65     12.96 o 
  -7   0  11       96.50       90.00      7.61 o 
  -6   0  11      162.31      162.36      8.40 o 
  -5   0  11        3.86        6.00      3.11 o 
  -4   0  11      771.96      744.07     14.92 o 
  -3   0  11      646.72      629.20     26.44 o 
  -2   0  11      652.75      671.75     10.89 o 
  -1   0  11      621.41      636.52      9.98 o 
   0   0  11      272.42      292.62      9.99 o 
   1   0  11      348.20      339.24      5.68 o 
   2   0  11      352.33      353.72      6.94 o 
   3   0  11     1707.48     1602.06     21.92 o 
   4   0  11      688.80      739.45     11.44 o 
   5   0  11      671.44      655.84     12.87 o 
   6   0  11       86.23       81.03      4.72 o 
   7   0  11      498.19      521.46     10.85 o 
   8   0  11      144.14      132.05      6.52 o 
   9   0  11      321.67      314.21     14.90 o 
  -9   1  11      138.09      143.58      8.27 o 
  -8   1  11      306.30      314.35     11.46 o 
  -7   1  11       89.51       91.93      6.81 o 
  -6   1  11       36.48       30.72      4.63 o 
  -5   1  11       25.94       25.77      3.41 o 
  -4   1  11      328.99      311.59     15.27 o 
  -3   1  11      987.40      953.24     16.07 o 
  -2   1  11     2435.14     2412.55     27.55 o 
  -1   1  11       28.89       26.31      2.40 o 
   0   1  11      115.71      118.99      4.46 o 
   1   1  11     1018.43     1018.48     11.64 o 
   2   1  11      117.31      130.10      5.29 o 
   3   1  11      258.76      245.00      6.45 o 
   4   1  11      318.81      321.27     12.22 o 
   5   1  11        1.89        0.41      2.64 o 
   6   1  11       42.49       52.33      4.18 o 
   7   1  11       11.13       10.61      3.40 o 
   8   1  11       18.64       18.00      3.76 o 
   9   1  11       38.16       28.62      5.87 o 
  -9   2  11        6.47        5.23      5.07 o 
  -8   2  11        0.89       -0.45      4.43 o 
  -7   2  11       81.38       83.84      6.72 o 
  -6   2  11      140.15      150.25      7.26 o 
  -5   2  11      420.94      437.17     12.50 o 
  -4   2  11      825.44      824.01     23.69 o 
  -3   2  11       63.28       60.89      4.25 o 
  -2   2  11       31.69       37.91      2.63 o 
  -1   2  11     1089.17     1029.34     13.21 o 
   0   2  11      783.25      788.49     10.94 o 
   1   2  11      551.44      569.62      7.74 o 
   2   2  11      217.32      232.33      4.90 o 
   3   2  11      142.79      118.85      4.20 o 
   4   2  11      682.61      669.70     10.71 o 
   5   2  11      718.32      684.00     12.42 o 
   6   2  11      190.75      169.16      5.98 o 
   7   2  11      602.49      591.65     11.58 o 
   8   2  11      167.31      180.81      6.56 o 
   9   2  11       91.66       83.27      7.22 o 
  -9   3  11      380.99      394.70     13.43 o 
  -8   3  11      501.03      528.30     32.48 o 
  -7   3  11      710.04      692.98     17.76 o 
  -6   3  11      405.90      385.93     12.64 o 
  -5   3  11      133.29      120.15      5.38 o 
  -4   3  11     1246.55     1223.43     18.33 o 
  -3   3  11     2575.98     2490.89     32.44 o 
  -2   3  11     1954.17     1980.36     22.22 o 
  -1   3  11      869.05      909.73     12.29 o 
   0   3  11      582.45      535.72      8.52 o 
   1   3  11     2066.34     2091.17     20.70 o 
   2   3  11     1042.72     1072.24     12.88 o 
   3   3  11      469.92      492.33      7.99 o 
   4   3  11        9.26        6.12      2.26 o 
   5   3  11      412.92      362.18      9.05 o 
   6   3  11        6.05        3.46      2.90 o 
   7   3  11      248.67      245.01      7.25 o 
   8   3  11      826.43      821.19     14.47 o 
   9   3  11      988.92     1000.32     23.40 o 
  10   3  11      140.90      137.46      8.77 o 
  -8   4  11       20.64       15.46      5.32 o 
  -7   4  11       13.71       11.49      5.00 o 
  -6   4  11       51.87       39.56      4.39 o 
  -5   4  11      409.61      393.87     10.87 o 
  -4   4  11      338.89      338.12      8.95 o 
  -3   4  11      233.66      225.37      6.70 o 
  -2   4  11       13.68       15.23      2.25 o 
  -1   4  11        5.55        8.29      2.10 o 
   0   4  11       66.04       88.77      3.54 o 
   1   4  11      578.35      577.46      7.92 o 
   2   4  11      164.18      169.10      4.31 o 
   3   4  11      158.74      150.59      6.47 o 
   4   4  11      190.39      194.42      5.33 o 
   5   4  11      153.56      129.63      5.21 o 
   6   4  11      602.14      602.72     11.49 o 
   7   4  11      459.20      464.25     14.45 o 
   8   4  11       21.11       15.99      3.59 o 
   9   4  11       56.39       59.43      5.49 o 
  10   4  11       98.60      101.13      7.93 o 
  -8   5  11      170.33      169.50      9.45 o 
  -7   5  11      985.59      945.37     22.42 o 
  -6   5  11     1316.77     1318.92     30.72 o 
  -5   5  11      179.55      171.28      7.14 o 
  -4   5  11       10.28       10.27      3.31 o 
  -3   5  11      830.69      842.48     15.54 o 
  -2   5  11      417.18      455.50      8.35 o 
  -1   5  11      329.11      347.21      6.71 o 
   0   5  11       79.21       81.52      3.54 o 
   1   5  11      308.61      289.11      5.36 o 
   2   5  11      293.77      293.49      5.73 o 
   3   5  11       40.77       46.62      2.71 o 
   4   5  11      283.77      273.30      6.31 o 
   5   5  11     1020.74      996.92     15.76 o 
   6   5  11      904.46      898.48     14.91 o 
   7   5  11      165.44      164.57      6.15 o 
   8   5  11      304.92      282.00      7.92 o 
   9   5  11      415.47      429.48     10.21 o 
  10   5  11      260.60      228.96     10.64 o 
  -8   6  11      423.85      415.41     25.95 o 
  -7   6  11        8.13        6.82      4.28 o 
  -6   6  11      133.42      139.41      6.98 o 
  -5   6  11      837.25      838.18     17.15 o 
  -4   6  11     1087.74     1062.89     19.97 o 
  -3   6  11      820.01      763.41     20.41 o 
  -2   6  11      328.19      313.11      7.54 o 
  -1   6  11      116.91       90.39      3.76 o 
   0   6  11      558.75      585.75      9.41 o 
   1   6  11      728.07      731.29      9.53 o 
   2   6  11     2315.92     2324.62     25.71 o 
   3   6  11     2914.34     2857.24     30.00 o 
   4   6  11       80.62       81.97      3.83 o 
   5   6  11      155.11      145.46      6.11 o 
   6   6  11      674.75      675.12     13.57 o 
   7   6  11      600.91      630.59     15.38 o 
   8   6  11     1066.82     1069.30     17.22 o 
   9   6  11       42.67       41.35      4.87 o 
  10   6  11       92.24       87.20      7.82 o 
  -7   7  11      508.40      508.49     13.46 o 
  -6   7  11      385.48      354.39     11.48 o 
  -5   7  11       91.09       86.59      6.05 o 
  -4   7  11       17.99       15.95      4.32 o 
  -3   7  11      154.93      167.50      6.13 o 
  -2   7  11      766.55      734.85     11.60 o 
  -1   7  11      243.94      210.23      8.98 o 
   0   7  11       35.90       35.98      3.14 o 
   1   7  11        7.01        3.50      1.98 o 
   2   7  11        0.23        1.59      2.27 o 
   3   7  11        1.72       -3.22      2.24 o 
   4   7  11     1126.51     1091.89     16.46 o 
   5   7  11      387.21      398.37      9.30 o 
   6   7  11      134.72      140.64      6.22 o 
   7   7  11        7.25        5.57      3.25 o 
   8   7  11        1.64        0.56      3.22 o 
   9   7  11      274.68      283.51      9.65 o 
  10   7  11      411.56      419.11     24.74 o 
  -7   8  11       82.80       79.93      6.97 o 
  -6   8  11       59.33       48.31      5.86 o 
  -5   8  11       76.62       83.21      6.35 o 
  -4   8  11      171.46      166.33     10.69 o 
  -3   8  11      919.92      871.44     14.75 o 
  -2   8  11      900.64      848.17     13.83 o 
  -1   8  11     1080.06     1018.87     14.65 o 
   0   8  11       17.05        9.90      2.73 o 
   1   8  11       10.45        8.98      2.29 o 
   2   8  11     1061.48     1050.78     15.99 o 
   3   8  11      724.35      717.01     13.79 o 
   4   8  11     1343.28     1400.11     18.37 o 
   5   8  11      168.41      169.29      6.80 o 
   6   8  11       62.26       53.98      9.83 o 
   7   8  11      530.14      516.03     10.42 o 
   8   8  11      108.59      102.19      5.25 o 
   9   8  11       48.57       52.29      4.63 o 
  10   8  11      169.05      145.80      9.55 o 
  -6   9  11      220.82      228.26     12.26 o 
  -5   9  11      300.68      314.24     13.59 o 
  -4   9  11      383.70      342.90     11.28 o 
  -3   9  11        5.94        3.21      2.57 o 
  -2   9  11       61.18       56.71      4.18 o 
  -1   9  11      123.83      120.50      6.33 o 
   0   9  11      300.54      285.95      8.45 o 
   1   9  11      549.20      563.17     13.42 o 
   2   9  11      447.08      461.09     10.68 o 
   3   9  11      494.48      525.07     11.66 o 
   4   9  11       22.50       21.42      3.30 o 
   5   9  11      523.25      543.01     15.33 o 
   6   9  11     1647.04     1625.32     23.71 o 
   7   9  11      265.83      266.19      9.99 o 
   8   9  11      192.40      165.55      7.07 o 
   9   9  11       22.16       15.77      3.80 o 
  -5  10  11      235.55      205.77      9.71 o 
  -4  10  11      377.72      372.21     12.23 o 
  -3  10  11      213.12      202.00      6.33 o 
  -2  10  11      251.08      242.37     11.98 o 
  -1  10  11      388.09      387.09      9.39 o 
   0  10  11      179.04      180.46      7.87 o 
   1  10  11        8.79        2.47      3.33 o 
   2  10  11     1564.19     1593.30     27.73 o 
   3  10  11      759.57      775.08     13.58 o 
   4  10  11       87.05       86.42      5.34 o 
   5  10  11       17.25        9.88      3.68 o 
   6  10  11        6.80       11.89      3.85 o 
   7  10  11      230.15      229.14      9.69 o 
   8  10  11      223.88      220.34      8.21 o 
   9  10  11      188.63      217.83      7.65 o 
  -5  11  11       15.69       14.61      5.95 o 
  -4  11  11      184.14      169.07      9.22 o 
  -3  11  11       55.39       57.47      4.26 o 
  -2  11  11       52.32       45.30      4.43 o 
  -1  11  11       28.25       30.12      4.66 o 
   0  11  11       91.99       81.68     15.19 o 
   1  11  11      528.72      554.98     15.93 o 
   2  11  11      792.92      806.02     14.25 o 
   3  11  11      748.91      768.25     15.33 o 
   4  11  11        2.87       10.69      3.46 o 
   5  11  11       29.79       23.24      4.32 o 
   6  11  11       64.44       64.40      6.08 o 
   7  11  11      416.03      420.93     12.21 o 
   8  11  11      390.86      386.96     11.92 o 
   9  11  11       25.25       19.88      4.31 o 
  -4  12  11       27.90       20.90      6.29 o 
  -3  12  11        1.39        0.32      3.69 o 
  -2  12  11      336.47      339.66     11.84 o 
  -1  12  11      772.21      791.19     25.51 o 
   0  12  11     1040.39     1115.93     40.65 o 
   1  12  11      161.27      154.89     11.32 o 
   2  12  11       34.35       30.75      4.83 o 
   3  12  11      326.73      335.82     13.66 o 
   4  12  11      390.62      433.00     14.12 o 
   5  12  11      425.44      458.49     12.82 o 
   6  12  11      175.57      215.74      9.20 o 
   7  12  11       97.92      114.00      7.57 o 
   8  12  11       20.45       12.19      5.64 o 
  -2  13  11      148.42      138.51      8.78 o 
  -1  13  11       33.37       36.27      8.74 o 
   0  13  11      367.00      346.75     33.81 o 
   1  13  11      226.93      207.72     23.23 o 
   2  13  11      540.55      578.42     23.87 o 
   3  13  11      477.71      527.21     13.88 o 
   4  13  11      413.58      388.47     14.11 o 
   5  13  11        0.13       -4.63      5.21 o 
   6  13  11      416.26      447.60     13.27 o 
   7  13  11      414.26      433.23     17.43 o 
  -1  14  11       90.16       95.07     13.51 o 
   0  14  11      140.93      155.23     12.59 o 
   1  14  11       17.69       16.30     13.47 o 
   2  14  11        1.34        3.09      8.03 o 
   3  14  11       17.66       16.63      8.53 o 
   4  14  11      117.29      135.42     11.09 o 
   5  14  11      145.60      166.38     10.39 o 
   6  14  11       51.33       42.11      7.64 o 
   3  15  11      611.86      643.50     45.81 o 
  -4  -9  12       82.30       84.91     10.54 o 
  -3  -9  12        0.09        6.25      4.84 o 
  -2  -9  12      111.66      118.71     10.41 o 
  -1  -9  12       77.74       76.17      9.54 o 
   0  -9  12      425.90      475.21     20.84 o 
  -5  -8  12        3.16        1.26      5.09 o 
  -4  -8  12        5.17       11.82      5.59 o 
  -3  -8  12      174.53      165.77     10.33 o 
  -2  -8  12      445.13      479.38     13.80 o 
  -1  -8  12       23.55       31.38      6.54 o 
   0  -8  12        0.75        0.14      5.65 o 
   1  -8  12      425.07      393.65     30.19 o 
   2  -8  12      850.98      849.67     38.62 o 
  -6  -7  12       41.77       42.43      6.71 o 
  -5  -7  12      555.47      558.14     16.87 o 
  -4  -7  12      463.12      479.99     15.71 o 
  -3  -7  12      222.30      226.72      9.84 o 
  -2  -7  12      348.34      350.82      9.85 o 
  -1  -7  12      416.53      410.19     14.18 o 
   0  -7  12     1395.46     1420.11     31.22 o 
   1  -7  12      130.29      133.06     11.82 o 
   2  -7  12      292.11      332.96     14.21 o 
   3  -7  12       61.99       58.51      9.92 o 
  -7  -6  12      297.40      299.05     11.87 o 
  -6  -6  12      445.11      463.06     14.64 o 
  -5  -6  12      266.17      257.04     11.11 o 
  -4  -6  12       13.40       14.15      4.97 o 
  -3  -6  12      627.63      600.88     11.61 o 
  -2  -6  12      688.54      737.25     13.59 o 
  -1  -6  12       38.74       36.35      4.26 o 
   0  -6  12        8.11       11.42      5.33 o 
   1  -6  12      455.68      475.39     15.16 o 
   2  -6  12      207.65      180.20     10.43 o 
   3  -6  12      412.92      454.95     13.32 o 
   4  -6  12      306.77      368.04     17.34 o 
   5  -6  12       35.25       28.41     11.56 o 
  -8  -5  12        9.98       14.37      5.93 o 
  -7  -5  12       52.63       52.83      5.42 o 
  -6  -5  12        0.69       -0.53      4.05 o 
  -5  -5  12       89.06       83.03      6.15 o 
  -4  -5  12       46.56       50.03      5.03 o 
  -3  -5  12      637.91      585.98     10.42 o 
  -2  -5  12        1.87       -0.47      2.83 o 
  -1  -5  12        1.80        0.36      2.92 o 
   0  -5  12        9.30        2.95      3.88 o 
   1  -5  12       17.10       19.83      4.41 o 
   2  -5  12       41.88       41.49      4.99 o 
   3  -5  12        3.58       -0.22      3.31 o 
   4  -5  12      295.86      273.51     12.66 o 
   5  -5  12        3.53        3.99      9.79 o 
  -8  -4  12        2.16        4.20      5.08 o 
  -7  -4  12      337.42      337.92     11.41 o 
  -6  -4  12      437.44      440.31     13.27 o 
  -5  -4  12     1276.20     1261.89     23.78 o 
  -4  -4  12      307.94      296.29     10.12 o 
  -3  -4  12       91.29       94.13      4.86 o 
  -2  -4  12      447.12      450.68      9.72 o 
  -1  -4  12      382.22      370.74      8.26 o 
   0  -4  12       98.92      104.03      5.25 o 
   1  -4  12      195.25      178.03      7.52 o 
   2  -4  12        4.18        6.25      3.21 o 
   3  -4  12       70.45       72.26      5.99 o 
   4  -4  12       84.72       68.13      7.27 o 
   5  -4  12      485.77      474.29     19.23 o 
   6  -4  12      600.52      602.22     20.62 o 
  -8  -3  12      157.53      149.24     11.17 o 
  -7  -3  12      179.70      193.37      8.61 o 
  -6  -3  12        1.11       -0.36      4.01 o 
  -5  -3  12      254.87      243.02      8.96 o 
  -4  -3  12      437.81      440.21     11.87 o 
  -3  -3  12      810.37      779.22     19.99 o 
  -2  -3  12      924.21      905.07     14.53 o 
  -1  -3  12      842.89      829.37     13.93 o 
   0  -3  12        9.33        5.89      2.66 o 
   1  -3  12      183.24      185.71      7.47 o 
   2  -3  12      372.91      378.73      9.70 o 
   3  -3  12      608.06      639.49     12.92 o 
   4  -3  12      528.61      549.48     13.57 o 
   5  -3  12      105.50      103.59      7.79 o 
   6  -3  12       69.67       59.23      8.15 o 
   7  -3  12      989.41      981.88     27.20 o 
  -8  -2  12      245.75      276.36     14.22 o 
  -7  -2  12       42.41       34.45      7.52 o 
  -6  -2  12      543.84      574.11     14.68 o 
  -5  -2  12      619.73      631.21     14.39 o 
  -4  -2  12        7.73       15.29      3.92 o 
  -3  -2  12       52.47       48.85      3.23 o 
  -2  -2  12      217.07      199.12      6.09 o 
  -1  -2  12      112.01      122.17      5.05 o 
   0  -2  12      485.98      431.95     17.53 o 
   1  -2  12        6.58        9.11      2.48 o 
   2  -2  12        5.65        4.42      2.41 o 
   3  -2  12       28.87       19.19      3.52 o 
   4  -2  12       73.92       74.33      5.47 o 
   5  -2  12       99.74      110.30     11.54 o 
   6  -2  12       75.49       54.60      9.71 o 
   7  -2  12      389.62      423.33     16.64 o 
  -8  -1  12      147.36      151.37     14.19 o 
  -7  -1  12      441.06      479.27     17.43 o 
  -6  -1  12      880.05      919.68     18.11 o 
  -5  -1  12      155.38      154.13      7.10 o 
  -4  -1  12       29.73       32.75      4.40 o 
  -3  -1  12      185.25      173.26      7.36 o 
  -2  -1  12      656.88      681.87     11.60 o 
  -1  -1  12      640.09      644.47     11.40 o 
   0  -1  12      887.01      895.50     13.28 o 
   1  -1  12     1164.55     1161.07     14.77 o 
   2  -1  12      157.94      130.15      4.87 o 
   3  -1  12      515.25      539.53     11.28 o 
   4  -1  12      968.72      961.91     17.42 o 
   5  -1  12      744.35      771.14     17.25 o 
   6  -1  12        0.54        2.52      4.67 o 
   7  -1  12      191.88      170.72      9.23 o 
   8  -1  12       84.22       73.88     13.11 o 
  -8   0  12      336.53      344.27     23.02 o 
  -7   0  12      115.95      117.35      8.16 o 
  -6   0  12      762.19      753.20     16.52 o 
  -5   0  12      888.98      893.33     17.72 o 
  -4   0  12      508.64      497.67     12.17 o 
  -3   0  12       15.10       13.70      3.41 o 
  -2   0  12      167.03      143.01      4.75 o 
  -1   0  12      201.01      193.37      5.47 o 
   0   0  12      475.83      476.77      8.80 o 
   1   0  12      456.48      475.46      7.49 o 
   2   0  12      873.00      823.85     13.02 o 
   3   0  12      304.48      331.04      8.48 o 
   4   0  12        9.21       12.28      2.90 o 
   5   0  12      153.39      157.68      6.99 o 
   6   0  12      592.71      583.27     13.66 o 
   7   0  12       42.02       44.31      6.24 o 
   8   0  12        7.60        5.23      4.31 o 
  -8   1  12      398.48      384.23     13.44 o 
  -7   1  12      385.49      391.78     13.28 o 
  -6   1  12      245.87      247.02      7.82 o 
  -5   1  12      106.16      108.70      5.52 o 
  -4   1  12      233.31      224.65      7.37 o 
  -3   1  12      253.26      235.39      7.49 o 
  -2   1  12      540.92      537.91      9.45 o 
  -1   1  12      426.25      432.68      8.16 o 
   0   1  12      485.67      499.00      8.98 o 
   1   1  12       54.75       69.85      2.92 o 
   2   1  12       48.28       53.21      3.05 o 
   3   1  12      637.81      647.18     11.60 o 
   4   1  12     2641.36     2652.89     33.67 o 
   5   1  12      215.78      257.93     16.79 o 
   6   1  12       79.44       72.91      5.61 o 
   7   1  12       63.63       65.24      5.69 o 
   8   1  12      156.95      176.65      8.33 o 
   9   1  12      178.38      172.91      7.26 o 
  -8   2  12      229.93      239.45     10.95 o 
  -7   2  12       31.39       30.33      5.82 o 
  -6   2  12        9.92       12.19      3.57 o 
  -5   2  12       42.43       44.03      4.30 o 
  -4   2  12       49.82       51.77      4.36 o 
  -3   2  12        7.83        5.88      3.10 o 
  -2   2  12     1268.08     1228.44     16.14 o 
  -1   2  12      290.96      283.16      8.13 o 
   0   2  12      180.27      157.36      4.69 o 
   1   2  12        4.15        3.69      1.78 o 
   2   2  12      191.19      207.77      5.12 o 
   3   2  12      726.27      747.99     16.14 o 
   4   2  12      603.73      579.03     10.52 o 
   5   2  12     1162.01     1157.22     21.10 o 
   6   2  12      155.21      140.57      6.82 o 
   7   2  12       23.43       24.93      3.95 o 
   8   2  12      327.28      332.69     10.05 o 
   9   2  12       26.76       24.14      4.40 o 
  -8   3  12       41.67       41.49      6.51 o 
  -7   3  12      368.67      353.79     13.37 o 
  -6   3  12      423.70      424.42     11.14 o 
  -5   3  12     1046.15     1030.88     19.04 o 
  -4   3  12      760.19      747.19     14.19 o 
  -3   3  12      167.13      164.52      9.12 o 
  -2   3  12      112.44      108.47      3.95 o 
  -1   3  12      339.63      361.00      7.86 o 
   0   3  12     1790.47     1811.65     21.16 o 
   1   3  12     1061.87     1077.33     12.46 o 
   2   3  12      209.77      215.81      5.23 o 
   3   3  12      558.61      545.57     10.41 o 
   4   3  12      810.73      869.23     13.76 o 
   5   3  12     1274.37     1251.93     22.32 o 
   6   3  12      508.11      516.80     12.61 o 
   7   3  12      313.97      303.89      8.38 o 
   8   3  12        3.29       -0.03      3.81 o 
   9   3  12       11.54        8.66      4.00 o 
  -8   4  12       82.16       83.53      7.74 o 
  -7   4  12      148.56      123.38      9.97 o 
  -6   4  12      106.46      115.76      7.11 o 
  -5   4  12      466.27      449.26     12.62 o 
  -4   4  12      475.32      464.27     13.54 o 
  -3   4  12      280.56      272.25      7.69 o 
  -2   4  12      348.73      362.53      9.82 o 
  -1   4  12      484.04      466.58      8.22 o 
   0   4  12      475.17      414.05      7.70 o 
   1   4  12      163.00      173.47      4.24 o 
   2   4  12      837.85      839.59     11.64 o 
   3   4  12      717.45      744.72     12.47 o 
   4   4  12      435.04      460.29      9.22 o 
   5   4  12      319.49      307.14     14.66 o 
   6   4  12       10.75        9.82      4.00 o 
   7   4  12      325.13      315.11      8.54 o 
   8   4  12      284.27      302.59      9.61 o 
   9   4  12      313.13      309.36      9.27 o 
  -7   5  12        1.27       -0.92      4.83 o 
  -6   5  12        8.72        3.28      4.58 o 
  -5   5  12      420.28      413.68     11.31 o 
  -4   5  12      409.66      398.63     10.13 o 
  -3   5  12      734.03      713.96     13.96 o 
  -2   5  12      271.19      249.87      6.13 o 
  -1   5  12       42.44       43.69      3.16 o 
   0   5  12     1009.43      982.24     24.86 o 
   1   5  12      595.82      597.82      8.84 o 
   2   5  12      439.81      464.65      8.43 o 
   3   5  12        2.21       -1.08      2.41 o 
   4   5  12      205.95      222.02      7.51 o 
   5   5  12      429.74      432.24     11.22 o 
   6   5  12       39.46       41.85      4.77 o 
   7   5  12       69.30       57.03      4.52 o 
   8   5  12       63.40       52.91      5.32 o 
   9   5  12      178.90      174.67      7.69 o 
  -7   6  12      119.17      127.94      7.73 o 
  -6   6  12       32.85       26.32      4.96 o 
  -5   6  12       63.29       52.13      5.78 o 
  -4   6  12       17.33       10.61      4.03 o 
  -3   6  12       98.29       98.97      5.51 o 
  -2   6  12     1460.00     1395.81     18.67 o 
  -1   6  12     1928.10     1815.48     22.56 o 
   0   6  12     1463.15     1411.60     18.59 o 
   1   6  12      312.48      307.64      7.20 o 
   2   6  12        2.96        9.24      2.41 o 
   3   6  12      243.69      237.95      8.22 o 
   4   6  12     1053.93     1075.78     15.17 o 
   5   6  12     1032.31      994.03     30.29 o 
   6   6  12      304.34      321.04     10.01 o 
   7   6  12       83.41       76.98      5.11 o 
   8   6  12      189.00      185.22      7.98 o 
   9   6  12      549.47      546.21     12.73 o 
  -7   7  12       10.38        6.51      5.71 o 
  -6   7  12        7.94        7.08      4.75 o 
  -5   7  12      177.87      186.10      8.30 o 
  -4   7  12      858.27      825.86     17.57 o 
  -3   7  12      697.69      685.51     17.27 o 
  -2   7  12       62.52       59.07      3.79 o 
  -1   7  12      170.00      157.00      5.31 o 
   0   7  12     1617.91     1586.79     20.60 o 
   1   7  12     1115.56     1128.98     16.05 o 
   2   7  12      517.33      527.69      9.37 o 
   3   7  12       28.87       27.43      3.39 o 
   4   7  12       51.15       54.63      4.03 o 
   5   7  12       32.77       35.42      4.60 o 
   6   7  12       99.20      107.38      8.07 o 
   7   7  12      405.04      384.56      9.70 o 
   8   7  12      100.65       90.64      6.30 o 
   9   7  12      107.07       97.07      6.16 o 
  -6   8  12        5.15        2.08      4.73 o 
  -5   8  12      164.46      164.59     14.08 o 
  -4   8  12       61.61       46.38      5.63 o 
  -3   8  12        1.26       -4.61      5.02 o 
  -2   8  12      437.95      407.77      9.08 o 
  -1   8  12      106.42      104.63      5.05 o 
   0   8  12      206.87      204.56      6.16 o 
   1   8  12      276.23      287.45      8.38 o 
   2   8  12      225.95      225.52      6.14 o 
   3   8  12        4.62        5.70      3.19 o 
   4   8  12      130.13      132.35      9.34 o 
   5   8  12      348.67      350.34     11.74 o 
   6   8  12       94.54       91.78      6.29 o 
   7   8  12       20.45       20.84      5.92 o 
   8   8  12        0.53        3.83      4.17 o 
   9   8  12       51.50       49.98      5.27 o 
  -5   9  12       69.96       76.71     11.80 o 
  -4   9  12      412.21      393.63     12.33 o 
  -3   9  12      722.30      760.77     19.45 o 
  -2   9  12      460.72      489.31     11.27 o 
  -1   9  12       60.54       68.99      4.65 o 
   0   9  12       87.79       81.55      5.22 o 
   1   9  12      235.19      224.57      7.70 o 
   2   9  12     1203.10     1266.76     21.82 o 
   3   9  12      515.80      535.29     12.05 o 
   4   9  12      432.23      441.41      9.64 o 
   5   9  12      195.55      198.42      7.76 o 
   6   9  12      177.63      190.41     10.22 o 
   7   9  12        7.47        3.43      5.15 o 
   8   9  12      255.12      242.13      9.41 o 
   9   9  12      583.54      638.02     22.50 o 
  -5  10  12      241.13      224.67     10.53 o 
  -4  10  12      817.26      772.86     18.41 o 
  -3  10  12      127.16      126.59      6.99 o 
  -2  10  12       13.42       16.77      3.68 o 
  -1  10  12      302.09      305.45      8.89 o 
   0  10  12     1014.60     1000.62     19.83 o 
   1  10  12      493.90      500.90     13.06 o 
   2  10  12      305.82      288.09      8.68 o 
   3  10  12      187.17      175.52      8.27 o 
   4  10  12      304.71      295.01      9.50 o 
   5  10  12      845.74      880.00     17.20 o 
   6  10  12     1042.92     1066.31     22.43 o 
   7  10  12      623.39      684.30     19.37 o 
   8  10  12       58.41       69.73      6.91 o 
  -4  11  12      221.68      242.82     11.85 o 
  -3  11  12       56.68       52.27      6.53 o 
  -2  11  12      108.02      115.63      6.40 o 
  -1  11  12        7.46        8.25      4.26 o 
   0  11  12       18.67       26.57      5.80 o 
   1  11  12      271.10      311.52     15.16 o 
   2  11  12      238.43      252.35     11.31 o 
   3  11  12        7.30        5.08      3.11 o 
   4  11  12       12.57        9.66      3.75 o 
   5  11  12      521.40      555.14     18.72 o 
   6  11  12      259.44      284.56     11.48 o 
   7  11  12        2.65        2.33      6.30 o 
   8  11  12       55.24       51.77      8.18 o 
  -3  12  12      152.64      152.49      9.26 o 
  -2  12  12      208.51      200.82      8.23 o 
  -1  12  12        1.52       -5.71      4.92 o 
   0  12  12       93.86      115.27     10.95 o 
   1  12  12      193.23      204.22     13.12 o 
   2  12  12      323.77      305.25     17.38 o 
   3  12  12      264.33      257.05     10.14 o 
   4  12  12        7.64        5.56      6.20 o 
   5  12  12      160.41      146.99     13.42 o 
   6  12  12      832.93      897.26     18.94 o 
   7  12  12      560.25      603.61     15.37 o 
  -1  13  12       27.23       22.39      6.21 o 
   0  13  12      233.29      235.74     14.82 o 
   1  13  12       88.86      106.44     18.78 o 
   2  13  12       42.08       34.09      9.76 o 
   3  13  12      260.89      245.15     16.29 o 
   4  13  12      537.30      522.02     18.82 o 
   5  13  12      492.30      524.46     19.21 o 
   6  13  12      267.59      286.88     13.99 o 
   1  14  12       20.41       38.73     16.38 o 
   2  14  12      351.05      373.06     20.68 o 
   3  14  12      253.70      245.85     21.03 o 
   4  14  12        2.17        9.02      8.35 o 
   5  14  12      201.95      214.82     13.36 o 
  -3  -8  13        4.24        2.80      4.12 o 
  -2  -8  13       31.55       25.48      6.82 o 
  -1  -8  13       14.54        6.72      6.25 o 
  -5  -7  13       44.52       46.26      7.34 o 
  -4  -7  13      137.86      141.29     12.15 o 
  -3  -7  13      122.56      118.33      6.38 o 
  -2  -7  13      184.44      191.81     13.24 o 
  -1  -7  13       13.91       13.71      6.20 o 
   0  -7  13      222.88      240.15     11.72 o 
   1  -7  13      205.22      187.90     23.34 o 
   2  -7  13        9.52        8.54      6.66 o 
  -6  -6  13       49.03       49.74      7.19 o 
  -5  -6  13       54.68       66.33     16.40 o 
  -4  -6  13      161.14      166.49      8.89 o 
  -3  -6  13      189.43      199.72     10.96 o 
  -2  -6  13      152.04      150.12      7.97 o 
  -1  -6  13      178.95      186.23     25.20 o 
   0  -6  13      422.35      420.39     14.55 o 
   1  -6  13      345.72      383.08     18.11 o 
   2  -6  13      606.57      626.58     19.39 o 
   3  -6  13       90.09       89.90      8.99 o 
  -6  -5  13       17.00       20.36      5.05 o 
  -5  -5  13        6.39        1.41      4.62 o 
  -4  -5  13        3.85        3.75      4.15 o 
  -3  -5  13      110.74       95.92      4.63 o 
  -2  -5  13      173.74      178.90      6.31 o 
  -1  -5  13      138.01      150.28      6.59 o 
   0  -5  13      718.78      721.55     19.17 o 
   1  -5  13       77.88       71.76     11.85 o 
   2  -5  13      106.03      101.13     11.04 o 
   3  -5  13      232.86      222.29     11.60 o 
   4  -5  13      270.29      314.79     13.65 o 
  -7  -4  13      132.92      143.56      8.38 o 
  -6  -4  13      228.94      258.71     12.58 o 
  -5  -4  13       11.68       16.34      4.97 o 
  -4  -4  13        8.67       10.22      6.14 o 
  -3  -4  13      522.69      528.04     11.73 o 
  -2  -4  13      674.77      686.01     12.00 o 
  -1  -4  13      397.34      408.02      9.19 o 
   0  -4  13       76.50       73.59      5.81 o 
   1  -4  13      689.55      709.89     18.52 o 
   2  -4  13      394.74      424.66     14.95 o 
   3  -4  13       25.03       25.24      5.30 o 
   4  -4  13       99.84       86.59      8.19 o 
   5  -4  13        4.10        9.92     10.09 o 
  -7  -3  13      332.24      329.44     12.12 o 
  -6  -3  13      348.12      361.66     14.01 o 
  -5  -3  13      821.10      822.33     18.11 o 
  -4  -3  13      137.31      146.19     11.03 o 
  -3  -3  13       16.13       15.09      4.60 o 
  -2  -3  13      132.03      139.21      5.72 o 
  -1  -3  13     1091.57     1103.92     17.50 o 
   0  -3  13      934.41      906.90     18.19 o 
   1  -3  13      353.04      366.59     10.88 o 
   2  -3  13       16.42       12.12      3.37 o 
   3  -3  13      271.14      284.39      8.64 o 
   4  -3  13      663.13      652.94     18.73 o 
   5  -3  13      163.52      152.49     12.06 o 
   6  -3  13      447.03      468.55     26.28 o 
  -7  -2  13      187.71      217.18      9.54 o 
  -6  -2  13       57.61       72.35      7.62 o 
  -5  -2  13        1.40        1.65      4.10 o 
  -4  -2  13      237.37      245.08     12.66 o 
  -3  -2  13     1121.02     1093.81     21.62 o 
  -2  -2  13      968.84      972.17     20.93 o 
  -1  -2  13       24.59       20.64      3.50 o 
   0  -2  13      272.32      270.45      7.55 o 
   1  -2  13      541.43      528.95     12.86 o 
   2  -2  13      794.24      838.19     26.64 o 
   3  -2  13      175.69      185.77      7.07 o 
   4  -2  13        3.97       -2.37      3.26 o 
   5  -2  13        6.82       19.18      7.10 o 
   6  -2  13       42.43       36.19      6.71 o 
  -8  -1  13       19.12       26.02      6.40 o 
  -7  -1  13      139.53      140.44      9.32 o 
  -6  -1  13      240.94      245.05      9.37 o 
  -5  -1  13       92.87       97.29      7.26 o 
  -4  -1  13      204.05      208.79      8.48 o 
  -3  -1  13      425.58      429.94     11.92 o 
  -2  -1  13        0.60        3.70      2.80 o 
  -1  -1  13       37.58       37.53      3.49 o 
   0  -1  13      422.51      426.49     11.69 o 
   1  -1  13       71.39       68.62      5.20 o 
   2  -1  13        3.39        0.74      2.58 o 
   3  -1  13        8.38        6.35      3.24 o 
   4  -1  13        3.25        5.87      3.27 o 
   5  -1  13      103.53      115.85      9.06 o 
   6  -1  13      102.24       99.25      8.90 o 
   7  -1  13       80.40       71.97      7.49 o 
  -8   0  13      127.82      137.80     11.44 o 
  -7   0  13      528.16      548.76     16.91 o 
  -6   0  13     1092.68     1095.60     19.32 o 
  -5   0  13      329.67      316.39      9.36 o 
  -4   0  13       43.01       44.90      5.81 o 
  -3   0  13      972.13      955.81     17.37 o 
  -2   0  13     2066.53     2077.67     27.72 o 
  -1   0  13     1469.79     1410.14     18.71 o 
   0   0  13      172.31      171.38      6.75 o 
   1   0  13       16.91       12.54      3.29 o 
   2   0  13      148.29      151.66      5.32 o 
   3   0  13       91.56       93.56      5.12 o 
   4   0  13      655.27      666.80     16.31 o 
   5   0  13      399.96      393.57     28.91 o 
   6   0  13      374.38      374.02     13.29 o 
   7   0  13      197.79      180.50      9.78 o 
  -8   1  13        3.52       13.94      5.87 o 
  -7   1  13        2.56        1.92      5.25 o 
  -6   1  13       95.33      101.42      5.92 o 
  -5   1  13      539.40      524.71     12.02 o 
  -4   1  13      644.07      668.40     13.80 o 
  -3   1  13       29.09       26.12      4.22 o 
  -2   1  13       45.76       36.65      3.31 o 
  -1   1  13       69.35       61.64      3.73 o 
   0   1  13      329.83      342.70      7.61 o 
   1   1  13      163.44      184.25      6.14 o 
   2   1  13      260.20      269.63      6.82 o 
   3   1  13       76.06       74.17      4.67 o 
   4   1  13        0.99        5.12      3.20 o 
   5   1  13        5.33        4.19      3.80 o 
   6   1  13      475.26      461.45     14.69 o 
   7   1  13      807.20      829.85     20.74 o 
   8   1  13      411.05      416.77     25.38 o 
  -7   2  13      104.09      120.00      8.69 o 
  -6   2  13      533.45      495.70     11.76 o 
  -5   2  13      309.85      306.78      9.15 o 
  -4   2  13       19.98       12.17      3.83 o 
  -3   2  13     2102.68     2045.40     30.32 o 
  -2   2  13     1186.11     1168.52     16.00 o 
  -1   2  13       36.24       35.07      3.25 o 
   0   2  13       72.13       75.00      4.00 o 
   1   2  13       89.35       79.31      4.13 o 
   2   2  13       25.15       16.76      2.72 o 
   3   2  13        3.47        1.60      2.96 o 
   4   2  13      365.17      361.92      9.30 o 
   5   2  13       79.59       71.91      5.48 o 
   6   2  13      198.54      206.95      9.98 o 
   7   2  13       46.00       35.19      8.79 o 
   8   2  13       49.43       39.21      6.52 o 
  -7   3  13      469.01      439.75     19.33 o 
  -6   3  13        6.08        6.08      4.25 o 
  -5   3  13       63.46       61.73      5.09 o 
  -4   3  13      451.83      456.68     11.16 o 
  -3   3  13      322.47      321.42      9.18 o 
  -2   3  13     1634.98     1615.75     20.44 o 
  -1   3  13      168.42      168.60      5.46 o 
   0   3  13      334.50      306.87      6.80 o 
   1   3  13      159.92      157.20      5.05 o 
   2   3  13     1107.47     1122.80     14.60 o 
   3   3  13     1496.26     1548.04     23.66 o 
   4   3  13     1032.67     1041.12     22.64 o 
   5   3  13      639.36      644.65     16.66 o 
   6   3  13      356.93      320.77     12.22 o 
   7   3  13      738.85      759.96     19.50 o 
   8   3  13      586.77      622.13     17.49 o 
  -7   4  13      435.18      436.82     12.17 o 
  -6   4  13      645.88      643.22     14.97 o 
  -5   4  13      198.91      181.01      7.99 o 
  -4   4  13        4.00        0.32      3.57 o 
  -3   4  13      117.12      108.13      6.04 o 
  -2   4  13      327.02      337.24      7.36 o 
  -1   4  13     1042.46     1037.38     14.23 o 
   0   4  13      682.26      656.42     10.53 o 
   1   4  13      104.93      107.69      4.41 o 
   2   4  13      321.04      319.82      7.06 o 
   3   4  13        1.74       -2.51      2.78 o 
   4   4  13      141.20      132.52      5.85 o 
   5   4  13      830.44      810.93     16.86 o 
   6   4  13      442.98      445.47     12.05 o 
   7   4  13      212.40      216.16     10.55 o 
   8   4  13        3.30       -0.90      5.32 o 
  -7   5  13      241.71      249.21      9.75 o 
  -6   5  13       44.87       52.48      5.71 o 
  -5   5  13       89.84       69.56      5.90 o 
  -4   5  13       22.29       18.73      4.39 o 
  -3   5  13       38.45       35.67      4.52 o 
  -2   5  13      215.61      206.26      6.32 o 
  -1   5  13      348.73      328.01      7.51 o 
   0   5  13      147.10      147.23      5.21 o 
   1   5  13      562.80      568.76     10.25 o 
   2   5  13      296.35      305.90      9.74 o 
   3   5  13      553.42      567.26     14.80 o 
   4   5  13      597.44      612.90     12.57 o 
   5   5  13       63.17       75.48      6.85 o 
   6   5  13       33.37       28.77      4.72 o 
   7   5  13      160.75      157.88     11.94 o 
   8   5  13      300.77      321.60     15.03 o 
  -6   6  13      158.17      184.16      8.58 o 
  -5   6  13      228.12      215.02      9.03 o 
  -4   6  13      233.07      243.87      9.31 o 
  -3   6  13        4.72        2.07      3.35 o 
  -2   6  13       85.97       97.16      4.38 o 
  -1   6  13        1.96        2.66      2.75 o 
   0   6  13       22.38       20.85      3.18 o 
   1   6  13      454.74      470.47      9.97 o 
   2   6  13      730.41      711.73     11.40 o 
   3   6  13      489.77      534.13     11.40 o 
   4   6  13       94.21       97.76      5.33 o 
   5   6  13       41.81       43.47      4.53 o 
   6   6  13      305.82      290.34     14.41 o 
   7   6  13      459.03      447.44     20.76 o 
   8   6  13      165.27      168.23     15.80 o 
  -6   7  13      549.83      557.93     16.79 o 
  -5   7  13       92.80       95.15      7.20 o 
  -4   7  13        3.52        6.78      4.61 o 
  -3   7  13      311.98      289.10     10.25 o 
  -2   7  13      902.44      886.20     15.91 o 
  -1   7  13      649.63      662.79     11.44 o 
   0   7  13      649.99      636.72     11.29 o 
   1   7  13      272.58      251.72      7.92 o 
   2   7  13      300.43      305.21      7.78 o 
   3   7  13     2170.04     2218.30     29.39 o 
   4   7  13     1610.00     1674.40     24.15 o 
   5   7  13      908.14      952.27     34.45 o 
   6   7  13        2.58        8.88      5.33 o 
   7   7  13       22.66       12.14      5.59 o 
   8   7  13       35.58       34.17      6.47 o 
  -5   8  13       33.13       25.10      5.72 o 
  -4   8  13      246.45      259.07     12.10 o 
  -3   8  13       57.11       46.81      5.83 o 
  -2   8  13       88.28       81.93      4.76 o 
  -1   8  13       15.79       14.78      3.28 o 
   0   8  13        3.99        0.73      2.93 o 
   1   8  13      234.75      219.41      7.61 o 
   2   8  13      563.54      584.25     12.11 o 
   3   8  13      498.96      517.82     10.80 o 
   4   8  13       12.18       11.43      3.35 o 
   5   8  13       35.15       36.44      4.48 o 
   6   8  13       90.16       89.84      8.18 o 
   7   8  13      454.16      470.98     15.62 o 
   8   8  13      361.93      386.72     14.42 o 
  -5   9  13        9.91        1.18      7.63 o 
  -4   9  13      716.95      744.06     19.04 o 
  -3   9  13        6.39        0.51      4.73 o 
  -2   9  13      114.89      119.13      6.19 o 
  -1   9  13      436.61      434.67     10.87 o 
   0   9  13      499.32      509.02     10.89 o 
   1   9  13      147.31      151.83      6.77 o 
   2   9  13        3.07        0.57      3.10 o 
   3   9  13       43.67       48.30      4.34 o 
   4   9  13      300.05      314.44      8.27 o 
   5   9  13      176.57      195.82     19.32 o 
   6   9  13       37.07       37.52      6.73 o 
   7   9  13      188.93      176.69     10.47 o 
   8   9  13       40.08       35.20      6.93 o 
  -4  10  13        7.07        7.70      5.43 o 
  -3  10  13      346.97      348.53     15.32 o 
  -2  10  13      570.06      586.18     14.25 o 
  -1  10  13      316.06      303.31      9.68 o 
   0  10  13        1.11       -1.69      4.84 o 
   1  10  13      242.61      253.62      9.74 o 
   2  10  13      789.82      805.94     16.45 o 
   3  10  13      173.25      184.76     10.30 o 
   4  10  13      341.12      364.70     12.62 o 
   5  10  13      301.61      301.47     15.32 o 
   6  10  13       51.01       51.67      7.27 o 
   7  10  13      455.31      486.29     16.80 o 
   8  10  13      715.51      762.17     21.24 o 
  -3  11  13       19.32       22.08      6.24 o 
  -2  11  13        8.60       18.85      4.55 o 
  -1  11  13      864.73      890.55     21.74 o 
   0  11  13      584.26      552.89     16.36 o 
   1  11  13      125.08      108.52      8.31 o 
   2  11  13        6.77        5.64      7.00 o 
   3  11  13       11.62        7.09      4.44 o 
   4  11  13      453.78      479.50     24.33 o 
   5  11  13      245.95      241.47     13.05 o 
   6  11  13      458.45      471.89     18.11 o 
   7  11  13       40.46       53.54      7.64 o 
  -2  12  13       30.67       38.20      5.54 o 
  -1  12  13      298.74      321.89     12.88 o 
   0  12  13      222.52      243.35     11.71 o 
   1  12  13      110.32      109.88     10.98 o 
   2  12  13        6.15        9.74     12.02 o 
   3  12  13       53.76       69.94      8.77 o 
   4  12  13      185.19      197.30     12.46 o 
   5  12  13      188.59      210.33     12.82 o 
   6  12  13       85.05       70.70     10.14 o 
   0  13  13        7.67        6.78      6.18 o 
   1  13  13      401.98      419.77     31.71 o 
   2  13  13      168.87      181.46     23.34 o 
   3  13  13       42.91       37.70     10.26 o 
   4  13  13        3.25        9.63      7.01 o 
   5  13  13        1.21        6.94      7.18 o 
  -4  -6  14       22.20       18.65      6.14 o 
  -3  -6  14      183.50      204.70     10.28 o 
  -2  -6  14      167.06      172.90      8.12 o 
  -1  -6  14       22.44       34.62      6.70 o 
   0  -6  14      695.20      739.63     20.45 o 
   1  -6  14      127.58      136.05     12.61 o 
  -5  -5  14      815.31      846.60     19.34 o 
  -4  -5  14      440.48      461.21     15.55 o 
  -3  -5  14        2.29        4.88      4.66 o 
  -2  -5  14       67.20       65.39      5.32 o 
  -1  -5  14      498.60      491.38     15.86 o 
   0  -5  14      541.56      558.73     17.19 o 
   1  -5  14      164.80      174.38     15.08 o 
   2  -5  14      109.01       91.59      8.93 o 
   3  -5  14        3.86       -1.38      6.23 o 
  -6  -4  14       94.74      118.30      8.69 o 
  -5  -4  14      160.50      147.57      8.49 o 
  -4  -4  14        4.88        2.90      4.98 o 
  -3  -4  14       55.45       59.02      6.41 o 
  -2  -4  14       18.04       14.28      4.05 o 
  -1  -4  14      108.96      110.29      6.11 o 
   0  -4  14      320.77      324.43     17.82 o 
   1  -4  14       98.21      112.35      8.39 o 
   2  -4  14      111.67      137.43     12.35 o 
   3  -4  14      111.39      110.59     14.85 o 
   4  -4  14      332.34      326.10     14.07 o 
  -6  -3  14       85.48       76.46      7.38 o 
  -5  -3  14      373.38      364.76     13.86 o 
  -4  -3  14      129.08      141.39     11.18 o 
  -3  -3  14      407.27      423.69     11.25 o 
  -2  -3  14      141.06      140.12      6.10 o 
  -1  -3  14       24.53       29.61      4.87 o 
   0  -3  14        1.32        8.40      4.94 o 
   1  -3  14      228.27      225.20     10.62 o 
   2  -3  14      350.24      337.85     25.71 o 
   3  -3  14      187.61      186.55      9.09 o 
   4  -3  14      282.05      251.75     13.13 o 
   5  -3  14        1.27       -4.91      7.08 o 
  -6  -2  14      289.29      278.21     11.34 o 
  -5  -2  14       92.15      100.20      7.13 o 
  -4  -2  14       51.26       48.76      5.93 o 
  -3  -2  14       33.71       31.80      5.42 o 
  -2  -2  14       13.95       13.15      3.48 o 
  -1  -2  14      676.08      695.56     15.70 o 
   0  -2  14     1113.31     1150.93     21.77 o 
   1  -2  14      792.72      784.62     19.62 o 
   2  -2  14       77.51       78.00      7.63 o 
   3  -2  14      234.34      245.51      9.23 o 
   4  -2  14      466.04      457.72     19.40 o 
   5  -2  14      480.57      507.58     38.28 o 
  -7  -1  14        7.98        9.37      4.84 o 
  -6  -1  14       12.69       13.07      4.67 o 
  -5  -1  14      202.20      190.75      8.09 o 
  -4  -1  14      103.87       97.47      6.18 o 
  -3  -1  14      100.46       96.65      6.19 o 
  -2  -1  14       97.47       95.01      4.73 o 
  -1  -1  14       32.23       33.82      3.71 o 
   0  -1  14        2.02        3.98      2.87 o 
   1  -1  14        6.49       10.49      4.12 o 
   2  -1  14      113.89      129.17      8.79 o 
   3  -1  14      171.61      171.15      6.89 o 
   4  -1  14       43.23       37.11      6.83 o 
   5  -1  14        0.67       -3.99      8.71 o 
   6  -1  14       18.37       17.32      7.83 o 
  -7   0  14       69.92       65.87      6.03 o 
  -6   0  14       14.40       21.13      4.67 o 
  -5   0  14      244.59      248.38      8.88 o 
  -4   0  14      453.97      471.99     11.88 o 
  -3   0  14      570.48      550.59     20.92 o 
  -2   0  14       59.98       56.27      3.94 o 
  -1   0  14       24.38       19.69      3.35 o 
   0   0  14     1092.13     1088.14     36.63 o 
   1   0  14      845.23      869.71     17.77 o 
   2   0  14      539.31      563.67     12.33 o 
   3   0  14      128.60      115.45      5.77 o 
   4   0  14       83.42       80.35      6.29 o 
   5   0  14      298.85      300.65     20.94 o 
   6   0  14      111.86      112.43     11.13 o 
  -7   1  14      179.40      194.64     10.29 o 
  -6   1  14      235.53      244.31     10.37 o 
  -5   1  14        0.65       -1.24      3.91 o 
  -4   1  14       61.33       67.81      5.48 o 
  -3   1  14     1346.68     1315.28     22.34 o 
  -2   1  14      691.61      699.85     12.07 o 
  -1   1  14      646.88      614.78     12.39 o 
   0   1  14      387.81      377.69     10.05 o 
   1   1  14      195.87      179.44      6.83 o 
   2   1  14      384.58      384.57      9.92 o 
   3   1  14      665.00      714.11     16.80 o 
   4   1  14     1321.21     1345.34     32.43 o 
   5   1  14      287.35      259.16     14.87 o 
   6   1  14       83.19       72.88      7.58 o 
   7   1  14       15.34        7.35      5.94 o 
  -7   2  14        1.83       -0.43      4.44 o 
  -6   2  14       48.26       56.08      5.45 o 
  -5   2  14      270.76      266.78      9.08 o 
  -4   2  14       34.12       35.30      5.87 o 
  -3   2  14      161.09      164.55      7.25 o 
  -2   2  14      367.73      361.58      7.95 o 
  -1   2  14       45.85       45.23      3.83 o 
   0   2  14      669.11      673.75     12.13 o 
   1   2  14      900.74      865.26     15.63 o 
   2   2  14      719.52      717.68     14.13 o 
   3   2  14       36.86       27.65      3.89 o 
   4   2  14      111.71      107.54      5.70 o 
   5   2  14        3.58        1.79      5.26 o 
   6   2  14      409.64      394.55     13.98 o 
   7   2  14      134.26      135.22      9.05 o 
  -6   3  14        6.11        4.94      4.55 o 
  -5   3  14       30.87       39.66      4.99 o 
  -4   3  14       91.03       88.00      5.85 o 
  -3   3  14      153.22      156.03      7.07 o 
  -2   3  14       58.94       58.93      4.00 o 
  -1   3  14      332.47      335.41      9.01 o 
   0   3  14      367.58      357.22      8.16 o 
   1   3  14       91.82       81.37      5.06 o 
   2   3  14       16.20       14.48      3.39 o 
   3   3  14       10.73        5.84      3.80 o 
   4   3  14      317.13      305.41     10.35 o 
   5   3  14       30.89       29.57      6.25 o 
   6   3  14      135.99      143.54     13.24 o 
   7   3  14      148.77      138.66      9.13 o 
  -6   4  14       52.99       48.53      5.83 o 
  -5   4  14        1.15        3.29      4.53 o 
  -4   4  14      230.69      210.76      8.84 o 
  -3   4  14     1593.83     1617.42     25.94 o 
  -2   4  14     1123.59     1122.29     15.94 o 
  -1   4  14       48.19       48.81      3.88 o 
   0   4  14      276.75      247.52      6.86 o 
   1   4  14     1593.12     1556.51     23.95 o 
   2   4  14      826.26      827.28     14.13 o 
   3   4  14      394.12      382.25      9.76 o 
   4   4  14      436.07      444.57     10.72 o 
   5   4  14       74.00       69.45      7.60 o 
   6   4  14      106.07       99.90      8.07 o 
   7   4  14      237.46      247.08     11.65 o 
   8   4  14      820.15      788.24     20.71 o 
  -6   5  14       26.89       22.26      5.37 o 
  -5   5  14      250.53      251.81      9.97 o 
  -4   5  14       14.34        8.76      5.19 o 
  -3   5  14       40.51       24.17      4.52 o 
  -2   5  14      188.86      187.27      8.12 o 
  -1   5  14      558.12      588.74     12.33 o 
   0   5  14      211.65      224.15      6.62 o 
   1   5  14       82.85       82.29      5.20 o 
   2   5  14      258.86      234.88      7.24 o 
   3   5  14        2.87        4.98      3.07 o 
   4   5  14       67.08       68.59      4.98 o 
   5   5  14      648.77      687.68     27.85 o 
   6   5  14      684.35      695.38     21.29 o 
   7   5  14      106.70       97.35      8.97 o 
   8   5  14        5.26        2.03      5.56 o 
  -5   6  14       26.88       35.64      5.80 o 
  -4   6  14       48.69       48.79      5.90 o 
  -3   6  14      223.41      205.44      9.20 o 
  -2   6  14      273.03      250.58      7.23 o 
  -1   6  14      206.34      250.67      6.99 o 
   0   6  14       17.12       18.95      3.39 o 
   1   6  14      120.64      123.54     10.95 o 
   2   6  14       89.76       79.94      4.90 o 
   3   6  14      154.13      165.28      6.19 o 
   4   6  14      165.77      152.84      8.15 o 
   5   6  14       68.22       49.68      6.97 o 
   6   6  14       88.33       66.35      7.33 o 
   7   6  14        1.89       -3.35      5.35 o 
   8   6  14       57.25       62.82      7.56 o 
  -5   7  14      761.31      797.93     18.41 o 
  -4   7  14      324.65      325.03     11.47 o 
  -3   7  14      166.88      152.51     17.54 o 
  -2   7  14       44.69       36.00      3.64 o 
  -1   7  14       64.04       67.72      4.45 o 
   0   7  14      306.83      345.89      9.83 o 
   1   7  14      638.06      650.10     13.51 o 
   2   7  14      833.47      828.70     14.55 o 
   3   7  14      262.00      261.49      7.70 o 
   4   7  14        5.39        0.91      3.36 o 
   5   7  14      159.80      150.48     12.99 o 
   6   7  14      303.98      305.98     13.01 o 
   7   7  14     1089.57     1101.73     46.52 o 
  -4   8  14      165.06      173.47      9.03 o 
  -3   8  14      811.14      826.62     18.99 o 
  -2   8  14     1129.65     1174.58     18.28 o 
  -1   8  14       10.75        8.18      3.37 o 
   0   8  14       24.63       15.90      4.01 o 
   1   8  14        1.25        2.12      3.51 o 
   2   8  14      321.53      329.58      9.58 o 
   3   8  14      328.26      334.35      8.82 o 
   4   8  14      197.13      201.67      7.74 o 
   5   8  14      345.10      325.70     14.05 o 
   6   8  14        9.79       18.95      8.10 o 
   7   8  14        9.42       12.80      6.22 o 
  -4   9  14      112.29      104.78     12.30 o 
  -3   9  14      183.74      193.01     11.32 o 
  -2   9  14        6.94        1.17      3.89 o 
  -1   9  14       17.16       13.02      4.35 o 
   0   9  14        6.10        7.86      4.57 o 
   1   9  14        7.37        7.69      4.51 o 
   2   9  14      479.46      452.16     15.92 o 
   3   9  14      101.60      101.59      6.19 o 
   4   9  14       56.82       63.79      4.87 o 
   5   9  14       13.06       -1.30      5.68 o 
   6   9  14      433.94      432.47     33.39 o 
   7   9  14      724.43      719.04     20.71 o 
  -3  10  14      109.85      104.00      8.28 o 
  -2  10  14      109.17      123.53      6.46 o 
  -1  10  14      119.72      129.72      7.67 o 
   0  10  14      311.50      315.60     12.51 o 
   1  10  14        4.78        6.98      4.78 o 
   2  10  14      801.11      855.23     23.11 o 
   3  10  14      435.57      453.96     14.34 o 
   4  10  14      118.59      117.46      5.92 o 
   5  10  14      381.86      403.15     14.36 o 
   6  10  14      383.39      411.20     60.07 o 
  -2  11  14      283.39      290.62      9.55 o 
  -1  11  14      262.76      271.67     15.59 o 
   0  11  14        5.23        1.73      5.64 o 
   1  11  14      121.65      113.85      8.75 o 
   2  11  14      625.42      620.20     27.00 o 
   3  11  14      104.40      111.25      8.44 o 
   4  11  14      302.56      326.15     16.97 o 
   5  11  14       11.49       12.27      7.16 o 
   6  11  14      188.63      196.59     18.51 o 
   0  12  14      321.15      322.30     13.40 o 
   1  12  14      283.41      295.36     16.98 o 
   2  12  14      265.28      296.48     17.31 o 
   3  12  14        0.65        6.95      6.81 o 
   4  12  14        0.47        0.60      6.62 o 
   5  12  14       82.62       93.82     10.18 o 
  -2  -5  15      628.99      659.65     23.69 o 
  -1  -5  15      190.43      194.73     10.81 o 
   0  -5  15      241.36      244.60     12.47 o 
  -4  -4  15      165.20      175.96      8.57 o 
  -3  -4  15       42.62       38.67      5.79 o 
  -2  -4  15        0.23       -2.26      3.81 o 
  -1  -4  15      145.34      151.62      9.51 o 
   0  -4  15       97.98       91.68      8.21 o 
   1  -4  15       43.94       38.93      9.06 o 
   2  -4  15       22.01       18.27      8.74 o 
  -5  -3  15      203.11      217.15     10.29 o 
  -4  -3  15        2.52        9.93      5.37 o 
  -3  -3  15      114.61      112.73      8.18 o 
  -2  -3  15      706.57      766.54     15.84 o 
  -1  -3  15      603.78      649.01     18.06 o 
   0  -3  15      157.70      168.31      9.61 o 
   1  -3  15        1.51        1.95      5.36 o 
   2  -3  15       65.62       84.26     10.56 o 
   3  -3  15       30.45       28.05      9.30 o 
  -5  -2  15      188.02      193.57      9.48 o 
  -4  -2  15      257.99      266.53      9.78 o 
  -3  -2  15      398.05      368.41     11.33 o 
  -2  -2  15      414.90      421.78     10.39 o 
  -1  -2  15        7.84        3.08      3.82 o 
   0  -2  15       54.23       47.35     12.75 o 
   1  -2  15      254.24      261.15     11.58 o 
   2  -2  15      110.11      102.31     26.02 o 
   3  -2  15      433.95      414.15     15.48 o 
   4  -2  15      766.99      765.87     21.70 o 
  -5  -1  15      294.51      293.56     10.19 o 
  -4  -1  15       22.78       16.33      4.85 o 
  -3  -1  15      612.06      637.82     14.78 o 
  -2  -1  15      603.36      611.82     11.37 o 
  -1  -1  15      784.66      816.28     14.92 o 
   0  -1  15      557.66      579.53     16.54 o 
   1  -1  15       46.73       53.30      6.44 o 
   2  -1  15        1.83       -3.63      6.52 o 
   3  -1  15       15.33       10.75      8.17 o 
   4  -1  15       70.40       85.62      8.59 o 
   5  -1  15      341.59      337.38     14.35 o 
  -6   0  15       31.48       29.90      8.47 o 
  -5   0  15        8.94        5.44      4.68 o 
  -4   0  15        3.83        3.79      4.39 o 
  -3   0  15       48.76       50.71      5.50 o 
  -2   0  15       19.00       19.55      3.49 o 
  -1   0  15        3.09        0.93      3.11 o 
   0   0  15      395.74      424.67     12.15 o 
   1   0  15       60.95       55.68      6.53 o 
   2   0  15      191.51      188.67     12.75 o 
   3   0  15      748.98      737.84     20.54 o 
   4   0  15      221.49      208.43     11.40 o 
   5   0  15      241.20      251.34     12.45 o 
  -6   1  15      528.88      537.10     13.55 o 
  -5   1  15      934.56      916.56     19.60 o 
  -4   1  15        5.69        4.26      4.38 o 
  -3   1  15        5.98        6.88      4.42 o 
  -2   1  15       29.85       33.94      3.70 o 
  -1   1  15      184.02      194.36      6.45 o 
   0   1  15      185.09      175.30      6.57 o 
   1   1  15      562.95      545.56     15.82 o 
   2   1  15      577.16      598.60     21.69 o 
   3   1  15       26.78       42.15      7.11 o 
   4   1  15       27.99       31.32      5.35 o 
   5   1  15       48.75       44.97      7.37 o 
   6   1  15      140.43      160.24     13.25 o 
  -6   2  15      128.54      114.77      7.08 o 
  -5   2  15       95.70       94.06      6.66 o 
  -4   2  15        6.62        7.10      4.52 o 
  -3   2  15      279.60      246.57      9.06 o 
  -2   2  15       83.84       74.74      4.39 o 
  -1   2  15      560.90      563.29     12.04 o 
   0   2  15       51.27       46.07      4.51 o 
   1   2  15        4.03        8.60      4.36 o 
   2   2  15      270.91      246.96     10.82 o 
   3   2  15     1119.99     1111.36     21.46 o 
   4   2  15     2317.89     2439.79     52.39 o 
   5   2  15      269.51      307.60     13.25 o 
   6   2  15       18.25       21.08      8.24 o 
  -5   3  15       21.46       12.21      4.71 o 
  -4   3  15       57.48       54.21      5.60 o 
  -3   3  15       74.02       83.86      6.16 o 
  -2   3  15      106.17       85.63      4.58 o 
  -1   3  15       11.66        8.21      3.28 o 
   0   3  15       45.51       39.87      3.98 o 
   1   3  15      119.47      123.15      6.99 o 
   2   3  15        9.62        5.24      4.85 o 
   3   3  15       85.91       86.37      7.62 o 
   4   3  15      133.49      135.16     11.87 o 
   5   3  15       30.21       23.31      8.87 o 
   6   3  15      657.69      694.34     25.13 o 
  -5   4  15      102.59       99.81     11.31 o 
  -4   4  15      581.70      618.85     14.29 o 
  -3   4  15       78.30       72.31      5.93 o 
  -2   4  15       47.70       51.41      4.02 o 
  -1   4  15      401.73      400.61      8.99 o 
   0   4  15      781.80      836.36     13.75 o 
   1   4  15      739.98      781.17     15.19 o 
   2   4  15        0.23       -1.68      4.07 o 
   3   4  15       40.25       27.03      4.84 o 
   4   4  15      833.39      897.64     19.39 o 
   5   4  15      575.74      637.75     28.72 o 
   6   4  15      411.36      458.85     20.06 o 
  -5   5  15      220.09      254.29     13.42 o 
  -4   5  15      290.93      286.29     10.78 o 
  -3   5  15      132.61      117.79      6.95 o 
  -2   5  15      536.09      545.56     13.74 o 
  -1   5  15       54.40       55.59      4.28 o 
   0   5  15       10.46       10.84      3.31 o 
   1   5  15      400.13      386.20     11.52 o 
   2   5  15      711.78      740.29     16.74 o 
   3   5  15      320.42      325.65     10.53 o 
   4   5  15        5.64        2.90      6.08 o 
   5   5  15       12.16        6.07      5.84 o 
   6   5  15      160.23      143.52     12.69 o 
   7   5  15      279.93      276.70     12.69 o 
  -4   6  15      135.05      152.27      8.55 o 
  -3   6  15        3.99       -1.81      4.62 o 
  -2   6  15        0.78       -0.05      3.04 o 
  -1   6  15      645.41      675.01     12.14 o 
   0   6  15      751.38      750.58     16.64 o 
   1   6  15      297.10      312.43     10.59 o 
   2   6  15      207.73      220.90      9.18 o 
   3   6  15      227.93      236.05     11.59 o 
   4   6  15      735.51      823.31     18.50 o 
   5   6  15       24.86       28.70      8.58 o 
   6   6  15       24.44       21.01      8.76 o 
   7   6  15       13.51       18.98      8.41 o 
  -4   7  15        8.60       10.93      5.60 o 
  -3   7  15      209.96      216.30      9.87 o 
  -2   7  15      127.93      113.20      5.53 o 
  -1   7  15       26.46       32.80      4.40 o 
   0   7  15      219.22      227.48      9.23 o 
   1   7  15        0.37        4.10      4.44 o 
   2   7  15        7.20        5.77      5.47 o 
   3   7  15       17.68        9.58      5.16 o 
   4   7  15      271.29      290.58     10.69 o 
   5   7  15       67.72       67.88      8.21 o 
   6   7  15       36.82       42.27      9.23 o 
  -3   8  15      100.73      115.38      8.21 o 
  -2   8  15       17.29       10.18      3.90 o 
  -1   8  15      228.44      255.29      8.24 o 
   0   8  15      454.92      462.11     13.07 o 
   1   8  15     1258.85     1329.42     25.21 o 
   2   8  15      350.78      363.29     14.38 o 
   3   8  15       32.03       29.74      6.18 o 
   4   8  15       38.30       38.70      7.20 o 
   5   8  15       43.28       49.03      9.57 o 
   6   8  15      437.23      450.82     21.09 o 
  -2   9  15        4.32        4.20      3.88 o 
  -1   9  15       21.67       25.78      5.30 o 
   0   9  15        4.45        9.73      4.89 o 
   1   9  15        7.00        0.44      4.63 o 
   2   9  15       31.56       44.76      7.28 o 
   3   9  15       42.39       37.48      6.35 o 
   4   9  15       86.12       77.45      7.73 o 
   5   9  15      220.75      210.56     12.04 o 
   6   9  15       60.82       89.29     11.67 o 
  -1  10  15        7.09        5.28      5.50 o 
   0  10  15      102.96      130.67      9.17 o 
   1  10  15      305.73      305.65     11.27 o 
   2  10  15      293.14      291.58     13.53 o 
   3  10  15      149.85      177.02      9.91 o 
   4  10  15       15.58       14.75      5.93 o 
   5  10  15        1.14       -2.84      6.30 o 
   0  11  15      235.46      252.45     23.48 o 
   1  11  15      283.38      320.47     27.05 o 
   2  11  15      319.39      283.22     13.70 o 
   3  11  15       74.89       71.27      7.85 o 
   4  11  15      248.64      262.10     18.70 o 
  -1  -3  16       16.05       15.95      7.65 o 
   0  -3  16      701.48      770.00     20.79 o 
  -3  -2  16        2.87        2.43      4.86 o 
  -2  -2  16      104.80      107.37      6.00 o 
  -1  -2  16      206.43      206.30     13.42 o 
   0  -2  16      372.12      413.40     17.60 o 
   1  -2  16        2.60       -3.89      9.50 o 
   2  -2  16       22.43       23.72      8.83 o 
  -4  -1  16      616.61      656.50     15.80 o 
  -3  -1  16      375.59      390.12     12.11 o 
  -2  -1  16      134.72      129.81      6.24 o 
  -1  -1  16        2.21        5.23      4.27 o 
   0  -1  16       41.94       55.61      7.07 o 
   1  -1  16      596.96      623.22     23.48 o 
   2  -1  16     1193.44     1290.17     68.55 o 
   3  -1  16       13.46        2.89      6.37 o 
  -4   0  16       40.35       34.35      5.65 o 
  -3   0  16       14.38       14.56      5.20 o 
  -2   0  16      130.26      126.45      6.07 o 
  -1   0  16       29.69       21.25      4.48 o 
   0   0  16      264.69      265.38     11.70 o 
   1   0  16        3.51        1.62      5.24 o 
   2   0  16       15.77       23.54      8.08 o 
   3   0  16      432.61      459.64     16.53 o 
   4   0  16       68.34       61.39      8.25 o 
  -4   1  16        4.14        4.80      4.67 o 
  -3   1  16      379.61      388.20     11.89 o 
  -2   1  16      955.65      987.75     24.79 o 
  -1   1  16      124.14      114.91      6.11 o 
   0   1  16       68.17       59.63      6.06 o 
   1   1  16        8.67       -0.74      5.23 o 
   2   1  16       39.75       41.50      8.41 o 
   3   1  16      295.36      333.59     14.20 o 
   4   1  16      303.82      291.15     13.41 o 
  -4   2  16       20.60       37.67      5.66 o 
  -3   2  16      165.35      174.69      8.79 o 
  -2   2  16       41.25       35.10      4.27 o 
  -1   2  16      226.86      243.68      8.07 o 
   0   2  16      424.84      435.22     12.47 o 
   1   2  16      135.96      141.72      8.85 o 
   2   2  16      376.22      422.36     18.61 o 
   3   2  16       20.75       11.59      6.47 o 
   4   2  16      233.11      245.05     12.43 o 
   5   2  16      468.71      502.54     17.38 o 
  -4   3  16       31.03       25.27      5.36 o 
  -3   3  16     1070.80     1028.07     20.35 o 
  -2   3  16      140.79      157.30      6.34 o 
  -1   3  16      159.52      149.84      6.54 o 
   0   3  16        5.68        5.45      4.43 o 
   1   3  16      302.36      340.82     11.32 o 
   2   3  16       97.80       99.37     14.84 o 
   3   3  16      172.79      139.65     10.13 o 
   4   3  16      337.69      304.06     13.60 o 
   5   3  16       38.92       48.74      9.92 o 
  -4   4  16       95.64       93.13     10.65 o 
  -3   4  16      267.82      277.06     10.14 o 
  -2   4  16       99.08      105.60      5.30 o 
  -1   4  16       19.15       14.61      4.12 o 
   0   4  16        1.34        0.59      4.45 o 
   1   4  16      427.91      449.79     18.03 o 
   2   4  16      262.20      246.48     14.68 o 
   3   4  16      321.40      287.34     14.83 o 
   4   4  16      321.10      326.45     17.76 o 
   5   4  16       18.64       22.00      6.81 o 
  -3   5  16        0.44        2.14      4.58 o 
  -2   5  16      250.88      255.88      8.07 o 
  -1   5  16      427.59      435.83     12.55 o 
   0   5  16        6.42       10.83      4.82 o 
   1   5  16      100.97       94.80      7.79 o 
   2   5  16       48.53       48.84     11.18 o 
   3   5  16      139.66      152.24     10.30 o 
   4   5  16       82.91       66.90      8.22 o 
   5   5  16      144.59      155.86     10.73 o 
  -3   6  16      138.61      130.20      8.50 o 
  -2   6  16       41.58       45.22      4.25 o 
  -1   6  16       10.18        3.45      3.83 o 
   0   6  16       11.58       11.13      4.75 o 
   1   6  16      162.73      153.90      8.21 o 
   2   6  16      254.74      280.53     19.46 o 
   3   6  16      684.25      715.43     20.68 o 
   4   6  16       70.79       59.05      9.69 o 
   5   6  16       11.79        9.35      6.56 o 
  -2   7  16       20.28       17.41      3.89 o 
  -1   7  16      119.82      141.31      6.74 o 
   0   7  16        5.89        1.70      4.70 o 
   1   7  16       69.30       54.78      6.29 o 
   2   7  16       27.04       24.78      6.81 o 
   3   7  16       52.45       48.63      7.71 o 
   4   7  16        1.65       -1.96      6.09 o 
   5   7  16       28.91       27.08      7.40 o 
  -2   8  16      214.25      211.40     10.40 o 
  -1   8  16      321.59      313.02     14.18 o 
   0   8  16      562.63      594.80     21.67 o 
   1   8  16       41.29       38.70      5.96 o 
   2   8  16      185.09      162.92     20.65 o 
   3   8  16      485.05      516.18     33.06 o 
   4   8  16      867.79      886.81     61.63 o 
   0   9  16      116.51      122.20      7.94 o 
   1   9  16      249.03      255.98     10.68 o 
   2   9  16      419.97      439.96     18.61 o 
   3   9  16      143.94      177.27      9.82 o 
   4   9  16        2.47       12.00      6.87 o 
   0   0  17        0.75       -1.72      5.70 o 
  -1   1  17       58.83       62.18      6.33 o 
   0   1  17      166.63      142.92      9.42 o 
   1   1  17      175.74      194.82     10.66 o 
   2   1  17       64.75       59.23     10.38 o 
  -2   2  17      411.44      430.65     14.75 o 
  -1   2  17      332.13      348.96     11.54 o 
   0   2  17       45.14       50.97      6.21 o 
   1   2  17       42.80       22.07      7.31 o 
   2   2  17      150.25      161.40     12.84 o 
  -2   3  17       94.87       92.11      7.12 o 
  -1   3  17       90.19       91.47      6.36 o 
   0   3  17      669.03      678.26     16.54 o 
   1   3  17      405.75      438.07     14.89 o 
   2   3  17       58.60       43.45      9.12 o 
   3   3  17       33.97       28.06      7.47 o 
  -2   4  17       46.80       46.13      6.20 o 
  -1   4  17      103.62       99.25      9.33 o 
   0   4  17       82.66       85.42      6.93 o 
   1   4  17       30.13       30.69      5.83 o 
   2   4  17       32.03       32.69      8.65 o 
   3   4  17       18.33        9.09      6.51 o 
  -1   5  17       87.14       93.45      7.40 o 
   0   5  17       11.46       13.38      5.18 o 
   1   5  17      248.06      245.92     10.40 o 
   2   5  17      321.58      392.05     34.33 o 
   3   5  17      161.01      161.99     16.89 o 
  -1   6  17       40.45       40.68      5.73 o 
   0   6  17       41.12       50.22      6.25 o 
   1   6  17      286.59      317.12     11.40 o 
   2   6  17       18.26       20.59      8.31 o 
   3   6  17       40.88       26.66      7.43 o 
   1   7  17       91.18       99.64      7.67 o 
   2   7  17      121.46      128.96     14.46 o 
                                                 
